# Supplementary material for: N-(2-Oxo-2-phenyl­acet­yl)benzamide
Source: Acta Crystallogr Sect E Struct Rep Online. 2010 Dec 18;67(Pt 1):o197. doi: 10.1107/S160053681005258X (PMC3050373; doi:10.1107/S160053681005258X)
Supplement: Supplementary file 2 [file e-67-0o197-Isup2.hkl]

# 
# h,k,l, Fc-squared, Fo-squared, sigma(Fo-squared) and status flag 
# 
data_I
_shelx_title ' wdd42_0m in P21/c' 
_shelx_refln_list_code          4 
_shelx_F_calc_maximum      147.29 
_exptl_crystal_F_000       528.00 
_reflns_d_resolution_high  0.7094 
 
loop_ 
 _symmetry_equiv_pos_as_xyz 
 'x, y, z' 
 '-x, y+1/2, -z+1/2' 
 '-x, -y, -z' 
 'x, -y-1/2, z-1/2' 
 
_cell_length_a     5.7215 
_cell_length_b    10.7241 
_cell_length_c    20.6710 
_cell_angle_alpha  90.000 
_cell_angle_beta   98.255 
_cell_angle_gamma  90.000 
 
_shelx_F_squared_multiplier     1.000 
 
loop_ 
 _refln_index_h 
 _refln_index_k 
 _refln_index_l 
 _refln_F_squared_calc 
 _refln_F_squared_meas 
 _refln_F_squared_sigma 
 _refln_observed_status 
   1   0   0      210.96      182.50      2.88 o 
   2   0   0     1113.04     1080.37     11.90 o 
   3   0   0      441.30      513.75      7.38 o 
   4   0   0      289.25      299.97      4.16 o 
   5   0   0        1.62        3.55      1.04 o 
   6   0   0        1.01        2.28      2.30 o 
   7   0   0      141.42      142.45      8.43 o 
   1   1   0     1235.89     1208.27      8.81 o 
   2   1   0      135.86      134.79      1.62 o 
   3   1   0      258.66      294.10      2.86 o 
   4   1   0        2.58        2.23      0.42 o 
   5   1   0        0.51        0.76      0.57 o 
   6   1   0       11.21        9.58      2.13 o 
   7   1   0        0.02       -3.19      3.19 o 
   0   2   0     6809.26     5894.80     61.11 o 
   1   2   0     3663.20     3575.71     22.44 o 
   2   2   0      329.78      311.93      2.96 o 
   3   2   0       75.09       80.79      1.43 o 
   4   2   0        5.63        8.36      0.69 o 
   5   2   0        5.48        5.80      0.85 o 
   6   2   0       34.21       34.03      3.24 o 
   7   2   0       36.48       39.32      5.64 o 
   1   3   0      361.10      376.03      2.77 o 
   2   3   0      273.03      254.16      2.92 o 
   3   3   0       62.59       81.48      1.70 o 
   4   3   0      125.38      123.03      2.02 o 
   5   3   0        3.65        4.05      0.78 o 
   6   3   0        4.94        5.19      1.63 o 
   7   3   0        0.63       -1.89      2.60 o 
   0   4   0     2592.15     2491.14     18.58 o 
   1   4   0      378.01      370.97      3.08 o 
   2   4   0      214.73      240.36      2.52 o 
   3   4   0        8.58        9.39      0.77 o 
   4   4   0       97.73       98.25      2.19 o 
   5   4   0       20.56       18.33      1.66 o 
   6   4   0        6.10        4.34      2.08 o 
   7   4   0        0.08       -2.50      2.50 o 
   1   5   0      684.20      712.97      5.41 o 
   2   5   0      139.97      183.62      2.06 o 
   3   5   0        0.37        1.89      0.54 o 
   4   5   0       14.76       17.91      1.44 o 
   5   5   0      123.20      124.28      3.20 o 
   6   5   0       24.83       21.73      2.75 o 
   7   5   0        1.62        1.61      3.08 o 
   0   6   0     1982.89     2008.83     15.55 o 
   1   6   0       34.01       28.03      0.85 o 
   2   6   0       70.32       77.48      1.21 o 
   3   6   0        0.07        0.31      0.36 o 
   4   6   0      177.55      172.55      3.68 o 
   5   6   0       36.30       33.65      2.09 o 
   6   6   0        0.09        1.69      1.48 o 
   7   6   0        0.06        1.55      3.87 o 
   1   7   0       42.44       46.42      1.13 o 
   2   7   0        0.31        1.68      0.43 o 
   3   7   0        0.04       -1.23      1.24 o 
   4   7   0       24.88       24.90      1.79 o 
   5   7   0       15.30       16.04      2.84 o 
   6   7   0        6.89        5.27      1.97 o 
   0   8   0      130.84      122.92      2.12 o 
   1   8   0      221.23      224.02      2.68 o 
   2   8   0       11.51       11.70      0.82 o 
   3   8   0       64.42       63.51      2.27 o 
   4   8   0        0.01       -0.32      0.51 o 
   5   8   0        2.45        1.47      0.95 o 
   6   8   0       37.07       36.99     11.87 o 
   1   9   0        1.81        1.86      0.58 o 
   2   9   0        0.25        0.17      0.52 o 
   3   9   0       13.53       14.86      1.22 o 
   4   9   0       13.94       10.25      1.29 o 
   5   9   0        0.74       -1.00      1.09 o 
   6   9   0        2.12       -0.23      2.09 o 
   0  10   0     1604.85     1655.64     29.34 o 
   1  10   0      155.93      153.51      3.15 o 
   2  10   0        0.69        0.25      0.59 o 
   3  10   0        5.00        4.46      0.87 o 
   4  10   0        0.03        0.76      1.03 o 
   5  10   0        0.46       -0.81      1.59 o 
   1  11   0       20.27       18.29      1.46 o 
   2  11   0      142.96      153.53      4.38 o 
   3  11   0        0.96       -0.22      0.90 o 
   4  11   0        1.48        1.62      1.31 o 
   5  11   0        6.34        5.85      2.28 o 
   0  12   0       97.80       86.83      4.13 o 
   1  12   0      103.25      101.10      3.27 o 
   2  12   0        0.67       -0.09      0.82 o 
   3  12   0        1.23        2.56      1.27 o 
   4  12   0        9.84       12.11      3.82 o 
   1  13   0        0.51       -0.49      0.94 o 
   2  13   0       89.26       93.23      2.72 o 
   3  13   0        3.15        6.38      1.87 o 
   4  13   0        3.33        6.17      3.19 o 
   0  14   0       55.35       64.12      5.88 o 
   1  14   0        7.17        5.12      1.27 o 
   2  14   0        9.57       10.72      1.47 o 
  -7   1   1       18.59       20.81      3.15 o 
  -6   1   1       16.58       19.20      2.68 o 
  -5   1   1       15.79       19.69      1.49 o 
  -4   1   1       14.12       16.78      0.87 o 
  -3   1   1      125.94      124.39      1.75 o 
  -2   1   1      238.23      237.88      2.35 o 
  -1   1   1     1242.37     1217.62      9.77 o 
   0   1   1      299.45      299.26      2.24 o 
   1   1   1        2.59        0.10      0.17 o 
   2   1   1     1859.67     1870.69     13.83 o 
   3   1   1        6.06        5.85      0.49 o 
   4   1   1      120.08      124.36      1.88 o 
   5   1   1        3.98        3.86      0.53 o 
   6   1   1        0.61       -1.23      3.43 o 
   7   1   1        0.07       -1.69      1.69 o 
  -7   2   1       10.13        1.16      3.03 o 
  -6   2   1       28.16       28.39      3.04 o 
  -5   2   1       36.08       39.87      1.79 o 
  -4   2   1      394.23      409.08      4.36 o 
  -3   2   1      180.14      217.10      2.56 o 
  -2   2   1      256.02      262.18      2.92 o 
  -1   2   1     3052.01     2913.18     16.79 o 
   0   2   1     1220.96     1178.83      6.92 o 
   1   2   1     1847.89     1605.73     21.42 o 
   2   2   1      889.09      863.66      6.88 o 
   3   2   1        4.56        2.37      0.38 o 
   4   2   1      378.14      385.12      3.83 o 
   5   2   1       42.53       40.25      1.61 o 
   6   2   1        6.77        7.44      1.16 o 
   7   2   1        6.17        3.49      3.21 o 
  -7   3   1        5.08       -0.16      2.87 o 
  -6   3   1        2.38        3.52      1.79 o 
  -5   3   1        1.30       -0.07      0.69 o 
  -4   3   1       61.98       59.54      1.72 o 
  -3   3   1       62.52       73.26      2.00 o 
  -2   3   1       43.28       42.82      1.17 o 
  -1   3   1      203.48      213.83      1.56 o 
   0   3   1        6.55        4.14      0.24 o 
   1   3   1       76.99       77.00      1.00 o 
   2   3   1      223.97      241.38      2.46 o 
   3   3   1     1244.94     1294.79     10.34 o 
   4   3   1       65.54       63.45      1.77 o 
   5   3   1        3.18        1.81      0.69 o 
   6   3   1        3.31        3.87      1.26 o 
   7   3   1        0.29       -2.16      2.47 o 
  -7   4   1        0.35        2.67      3.31 o 
  -6   4   1       37.33       39.22      4.32 o 
  -5   4   1       16.44       17.96      1.47 o 
  -4   4   1      110.97      109.39      2.31 o 
  -3   4   1       45.35       53.55      1.43 o 
  -2   4   1     1554.36     1684.28     11.80 o 
  -1   4   1      752.41      791.50      4.81 o 
   0   4   1       35.78       29.61      0.55 o 
   1   4   1       10.90       12.35      0.56 o 
   2   4   1      104.56      100.85      1.51 o 
   3   4   1        4.43        3.48      0.57 o 
   4   4   1        2.41        2.98      0.66 o 
   5   4   1      100.37       93.88      2.72 o 
   6   4   1        0.55       -0.72      1.32 o 
   7   4   1        1.12        0.13      2.86 o 
  -7   5   1        1.09        0.10      2.86 o 
  -6   5   1        6.73        5.67      1.92 o 
  -5   5   1       18.72       14.65      1.62 o 
  -4   5   1        1.01        2.69      0.83 o 
  -3   5   1       22.07       23.66      1.17 o 
  -2   5   1       15.42       11.80      0.57 o 
  -1   5   1        0.16        0.20      0.19 o 
   0   5   1      210.30      196.23      1.63 o 
   1   5   1      333.68      340.04      3.03 o 
   2   5   1      140.04      138.70      1.85 o 
   3   5   1        2.04        0.91      0.45 o 
   4   5   1      219.30      216.07      6.95 o 
   5   5   1       66.00       67.54      3.24 o 
   6   5   1        0.29        1.37      1.03 o 
   7   5   1        0.01       -2.47      2.86 o 
  -7   6   1        2.50        0.29      3.10 o 
  -6   6   1       37.77       37.22      3.51 o 
  -5   6   1       53.19       45.69      2.15 o 
  -4   6   1       94.74       94.56      3.05 o 
  -3   6   1       92.12       83.64      2.69 o 
  -2   6   1       45.52       41.05      0.94 o 
  -1   6   1        3.80        2.94      0.26 o 
   0   6   1       40.95       45.06      1.00 o 
   1   6   1      230.75      227.99      2.43 o 
   2   6   1      274.59      274.56      3.10 o 
   3   6   1      207.63      201.09      3.74 o 
   4   6   1        1.79        1.11      0.77 o 
   5   6   1        7.19        7.38      1.17 o 
   6   6   1       17.64       17.80      2.08 o 
   7   6   1        0.39       -1.31      1.58 o 
  -6   7   1       22.30       29.52      7.92 o 
  -5   7   1       27.24       26.95      2.32 o 
  -4   7   1       87.44       77.29      2.66 o 
  -3   7   1      195.98      183.60      3.83 o 
  -2   7   1      110.80      117.61      1.81 o 
  -1   7   1       16.86       16.69      0.52 o 
   0   7   1        3.39        3.02      0.39 o 
   1   7   1       20.41       21.45      0.97 o 
   2   7   1        0.81        0.83      0.38 o 
   3   7   1      779.08      764.50      9.26 o 
   4   7   1       11.42       10.39      1.23 o 
   5   7   1        0.01        0.20      0.79 o 
   6   7   1        3.14        2.96      1.34 o 
  -6   8   1        4.26        1.30      1.81 o 
  -5   8   1        1.58        2.10      1.47 o 
  -4   8   1       13.39       14.03      2.14 o 
  -3   8   1        0.19        1.11      0.86 o 
  -2   8   1       41.02       44.63      1.34 o 
  -1   8   1      125.55      128.44      1.91 o 
   0   8   1       47.46       49.62      1.12 o 
   1   8   1       22.34       21.20      0.96 o 
   2   8   1      166.12      161.88      2.35 o 
   3   8   1       59.13       56.38      2.15 o 
   4   8   1       18.45       18.92      1.61 o 
   5   8   1        2.91        2.40      1.00 o 
   6   8   1       12.02       14.24      2.42 o 
  -6   9   1        3.66        1.13      3.36 o 
  -5   9   1        0.06       -0.21      1.15 o 
  -4   9   1        1.56        1.92      1.11 o 
  -3   9   1        5.42        3.69      0.78 o 
  -2   9   1        1.03        1.35      0.58 o 
  -1   9   1       19.50       22.24      1.13 o 
   0   9   1        0.02       -0.25      0.62 o 
   1   9   1       20.05       18.34      0.98 o 
   2   9   1      143.21      145.43      2.33 o 
   3   9   1        0.10       -0.14      0.72 o 
   4   9   1       17.84       18.41      1.64 o 
   5   9   1        0.58        1.18      0.90 o 
   6   9   1        0.18        5.43      2.18 o 
  -5  10   1        0.71        0.96      1.19 o 
  -4  10   1        5.23        2.75      1.60 o 
  -3  10   1        9.30        8.95      1.25 o 
  -2  10   1       17.32       20.04      1.26 o 
  -1  10   1        3.73        3.62      0.90 o 
   0  10   1        0.00       -0.76      0.76 o 
   1  10   1        8.29        9.17      0.88 o 
   2  10   1        0.04       -0.41      0.51 o 
   3  10   1       16.71       17.18      2.07 o 
   4  10   1        8.00        5.73      1.10 o 
   5  10   1        0.28       -0.66      0.66 o 
  -5  11   1        1.81        5.41      2.14 o 
  -4  11   1        2.63        4.19      1.60 o 
  -3  11   1        0.01       -0.10      0.83 o 
  -2  11   1       12.01       12.91      1.23 o 
  -1  11   1        0.52        0.55      0.77 o 
   0  11   1       30.98       30.39      1.78 o 
   1  11   1       32.25       35.51      1.96 o 
   2  11   1       92.65      101.62      2.30 o 
   3  11   1       11.53       13.17      1.54 o 
   4  11   1        0.65       -0.67      1.63 o 
   5  11   1        1.28       -0.23      1.82 o 
  -4  12   1        1.45       -1.63      1.77 o 
  -3  12   1        2.02        1.78      1.23 o 
  -2  12   1        0.31       -0.38      0.81 o 
  -1  12   1        0.01        1.08      0.90 o 
   0  12   1        0.09       -0.48      0.83 o 
   1  12   1       55.16       55.25      2.24 o 
   2  12   1       32.08       34.95      1.87 o 
   3  12   1        3.39        3.66      1.75 o 
   4  12   1       32.08       33.70      3.74 o 
  -4  13   1        5.09        0.78      2.42 o 
  -3  13   1        0.31        1.23      1.44 o 
  -2  13   1       33.26       35.49      2.05 o 
  -1  13   1        0.89        0.54      1.09 o 
   0  13   1        0.72        0.12      1.10 o 
   1  13   1        0.38        1.33      1.03 o 
   2  13   1       10.84       14.02      1.56 o 
   3  13   1       57.94       71.35      6.17 o 
   4  13   1        0.12       -1.52      2.43 o 
  -3  14   1        2.50        2.08      2.44 o 
  -2  14   1        3.80        6.64      1.34 o 
  -1  14   1        0.17       -0.51      1.10 o 
   0  14   1        0.66        2.52      1.60 o 
   1  14   1        0.14        0.89      1.08 o 
   2  14   1        9.03       11.62      1.98 o 
   0  15   1       11.15       13.16      2.03 o 
  -7   0   2       57.28       71.84      6.70 o 
  -6   0   2      293.55      294.25     11.06 o 
  -5   0   2       74.54       84.37      4.33 o 
  -4   0   2       39.13       38.20      2.62 o 
  -3   0   2      460.60      459.72      5.83 o 
  -2   0   2      479.12      512.57      5.91 o 
  -1   0   2      836.53      823.53      9.08 o 
   0   0   2     2265.44     2173.82     42.86 o 
   1   0   2    21694.79    17494.91    357.09 o 
   2   0   2     1804.57     1901.56     34.10 o 
   3   0   2       86.11       86.35      2.60 o 
   4   0   2       67.74       72.01      1.96 o 
   5   0   2        0.00       -0.11      0.52 o 
   6   0   2        0.23        0.25      1.08 o 
   7   0   2       13.08       14.63      3.89 o 
  -8   1   2        0.63        4.17      4.39 o 
  -7   1   2        0.23       -0.98      1.95 o 
  -6   1   2       61.14       72.03      4.13 o 
  -5   1   2       46.79       51.27      2.77 o 
  -4   1   2      371.64      419.14      4.19 o 
  -3   1   2      110.50      103.01      1.68 o 
  -2   1   2       92.15       92.82      1.32 o 
  -1   1   2     1191.33     1201.69      7.85 o 
   0   1   2     1459.45     1471.98     10.84 o 
   1   1   2     4878.50     4576.37     66.36 o 
   2   1   2      229.97      245.50      2.99 o 
   3   1   2        8.21       14.91      1.70 o 
   4   1   2      159.37      183.41      2.39 o 
   5   1   2       12.88       13.30      1.00 o 
   6   1   2       61.89       60.83      2.78 o 
   7   1   2        5.93        4.56      2.21 o 
  -7   2   2       11.91       11.17      4.22 o 
  -6   2   2      178.32      179.76      6.36 o 
  -5   2   2        0.18       -0.42      0.95 o 
  -4   2   2       16.26       21.04      0.96 o 
  -3   2   2        3.25        3.50      0.59 o 
  -2   2   2       27.60       31.10      0.89 o 
  -1   2   2     3220.53     3179.40     21.79 o 
   0   2   2     4785.47     4372.75     38.20 o 
   1   2   2     8639.93     8081.53     65.51 o 
   2   2   2      193.87      220.64      3.14 o 
   3   2   2       59.52       66.47      1.33 o 
   4   2   2        6.13        5.71      0.65 o 
   5   2   2       72.38       65.21      1.72 o 
   6   2   2        0.62        0.43      0.84 o 
   7   2   2        2.51       -2.45      2.45 o 
  -7   3   2        4.41        5.14      3.30 o 
  -6   3   2        0.42        1.89      1.35 o 
  -5   3   2       13.02       11.03      1.27 o 
  -4   3   2      106.31      110.90      2.26 o 
  -3   3   2       58.96       58.94      1.68 o 
  -2   3   2        7.24        6.10      0.41 o 
  -1   3   2     1126.58     1135.90      6.84 o 
   0   3   2      843.43      868.67      5.64 o 
   1   3   2        1.34        0.65      0.19 o 
   2   3   2       54.01       53.89      0.99 o 
   3   3   2      226.97      253.00      2.92 o 
   4   3   2        0.53        0.75      0.48 o 
   5   3   2        0.12       -0.30      0.53 o 
   6   3   2       13.40       12.49      1.61 o 
   7   3   2        4.42        3.43      3.02 o 
  -7   4   2        0.62        3.23      3.37 o 
  -6   4   2        2.79        2.16      1.42 o 
  -5   4   2        4.44        3.27      1.07 o 
  -4   4   2       14.02       13.28      1.04 o 
  -3   4   2       33.34       35.24      1.09 o 
  -2   4   2     1147.45     1292.47      8.73 o 
  -1   4   2     2822.32     2882.81     16.64 o 
   0   4   2     1064.79     1087.29      7.08 o 
   1   4   2        4.10        5.33      0.39 o 
   2   4   2      178.32      190.51      2.42 o 
   3   4   2      261.28      251.38      3.34 o 
   4   4   2       64.78       61.70      1.80 o 
   5   4   2        0.10        0.09      0.68 o 
   6   4   2       28.20       26.28      1.92 o 
   7   4   2        0.35       -0.91      2.59 o 
  -7   5   2        3.71        6.13      3.49 o 
  -6   5   2        0.40       -0.66      2.67 o 
  -5   5   2        2.38        1.09      1.05 o 
  -4   5   2      268.62      271.17      4.55 o 
  -3   5   2      288.65      295.41      3.40 o 
  -2   5   2      631.31      674.87      4.56 o 
  -1   5   2        1.23        3.03      0.28 o 
   0   5   2       43.87       48.15      0.85 o 
   1   5   2        0.08        0.47      0.28 o 
   2   5   2      415.45      442.06      4.40 o 
   3   5   2       10.79       14.17      1.01 o 
   4   5   2       12.10       10.25      1.17 o 
   5   5   2       10.90       11.03      1.33 o 
   6   5   2        3.80        4.05      1.11 o 
   7   5   2        3.08        3.56      3.09 o 
  -7   6   2        0.54       -0.59      3.25 o 
  -6   6   2       23.47       25.57      5.24 o 
  -5   6   2       65.40       65.58      3.79 o 
  -4   6   2       44.70       44.12      2.36 o 
  -3   6   2      115.76       99.92      2.86 o 
  -2   6   2     1083.81     1145.26      7.91 o 
  -1   6   2      426.71      485.07      3.79 o 
   0   6   2       35.33       30.62      0.78 o 
   1   6   2      501.23      513.26      4.32 o 
   2   6   2       29.90       27.88      1.02 o 
   3   6   2       37.20       37.47      1.73 o 
   4   6   2        7.52        5.33      0.96 o 
   5   6   2        0.21        0.69      0.87 o 
   6   6   2       23.97       24.64      2.03 o 
   7   6   2        1.97        2.75      4.84 o 
  -6   7   2        1.36       -0.46      2.40 o 
  -5   7   2       12.52       15.28      1.89 o 
  -4   7   2       67.18       52.18      2.54 o 
  -3   7   2        9.54       12.50      1.04 o 
  -2   7   2        0.76        0.46      0.50 o 
  -1   7   2       72.48       84.07      1.19 o 
   0   7   2      911.29      920.93      6.19 o 
   1   7   2       11.65        8.36      0.64 o 
   2   7   2        2.55        3.38      0.87 o 
   3   7   2       52.16       50.98      2.07 o 
   4   7   2        8.40        7.17      1.11 o 
   5   7   2        0.41        0.71      0.75 o 
   6   7   2        6.28        3.81      1.18 o 
  -6   8   2        0.91       -0.20      2.77 o 
  -5   8   2        5.63        5.27      1.44 o 
  -4   8   2       14.96       11.81      3.10 o 
  -3   8   2        0.30        0.35      0.68 o 
  -2   8   2       16.47       15.05      1.03 o 
  -1   8   2        0.01        0.00      0.51 o 
   0   8   2      133.59      144.77      1.76 o 
   1   8   2      400.61      393.61      3.86 o 
   2   8   2        5.81        4.96      0.60 o 
   3   8   2        0.31        0.64      0.68 o 
   4   8   2        0.01       -0.30      0.74 o 
   5   8   2       30.73       27.20      2.07 o 
   6   8   2        0.21        2.31      1.13 o 
  -6   9   2        0.81        0.06      3.35 o 
  -5   9   2        2.15        2.09      1.42 o 
  -4   9   2      109.20       91.25      3.51 o 
  -3   9   2       11.06        6.81      1.10 o 
  -2   9   2        0.15       -0.51      0.63 o 
  -1   9   2        6.19        6.31      0.79 o 
   0   9   2      247.63      255.68      3.40 o 
   1   9   2      130.85      131.72      2.12 o 
   2   9   2       18.07       16.77      0.95 o 
   3   9   2       43.83       44.85      2.05 o 
   4   9   2        2.57        4.05      1.15 o 
   5   9   2        0.05       -0.76      0.76 o 
   6   9   2        0.00        1.60      2.05 o 
  -5  10   2       38.94       43.78      3.31 o 
  -4  10   2        6.32        5.96      1.36 o 
  -3  10   2        2.43        2.97      1.13 o 
  -2  10   2       75.46       70.23      1.96 o 
  -1  10   2       12.55       10.56      1.02 o 
   0  10   2      429.99      433.08      5.78 o 
   1  10   2      130.23      139.47      2.26 o 
   2  10   2      123.26      128.95      2.26 o 
   3  10   2        0.25        0.88      0.83 o 
   4  10   2        0.05       -0.32      0.91 o 
   5  10   2        1.59        1.67      1.13 o 
  -5  11   2        3.62        0.78      1.93 o 
  -4  11   2       14.07       15.53      2.08 o 
  -3  11   2       41.63       40.57      2.24 o 
  -2  11   2       11.92       13.25      1.27 o 
  -1  11   2       18.91       20.53      1.68 o 
   0  11   2       27.38       21.78      1.53 o 
   1  11   2       54.00       57.67      2.18 o 
   2  11   2        0.57        1.18      0.67 o 
   3  11   2       13.40       17.41      1.92 o 
   4  11   2       11.14       11.53      1.53 o 
   5  11   2        2.24        2.03      2.16 o 
  -4  12   2        0.93        1.62      4.25 o 
  -3  12   2        0.24        2.20      1.23 o 
  -2  12   2       63.83       58.39      2.42 o 
  -1  12   2       30.08       29.84      1.87 o 
   0  12   2       59.65       55.73      2.47 o 
   1  12   2       11.16        8.63      1.21 o 
   2  12   2       63.88       63.60      2.15 o 
   3  12   2        3.98        2.85      1.66 o 
   4  12   2        3.94        6.53      2.32 o 
  -4  13   2        2.14        4.35      2.89 o 
  -3  13   2        0.20        0.89      1.34 o 
  -2  13   2        6.59        9.12      1.32 o 
  -1  13   2       75.89       78.76      2.95 o 
   0  13   2       19.08       13.60      2.96 o 
   1  13   2        1.86        1.71      1.05 o 
   2  13   2        1.54        3.53      1.20 o 
   3  13   2       25.66       28.32      5.03 o 
  -3  14   2        0.82        3.00      1.53 o 
  -2  14   2        1.52        4.77      1.33 o 
  -1  14   2       26.51       33.20      2.37 o 
   0  14   2        0.10        0.50      1.08 o 
   1  14   2        0.00        0.64      1.48 o 
   2  14   2        0.00        2.23      1.42 o 
   0  15   2        0.70        2.31      1.38 o 
  -8   1   3        0.71       -1.00      3.85 o 
  -7   1   3        1.64       -1.58      2.02 o 
  -6   1   3       27.64       28.92      3.13 o 
  -5   1   3       11.63        9.35      1.35 o 
  -4   1   3        5.11        4.15      0.50 o 
  -3   1   3     1040.48     1075.14      9.44 o 
  -2   1   3       47.79       51.85      0.82 o 
  -1   1   3     3010.02     2925.20     23.57 o 
   0   1   3      977.78      923.36      7.67 o 
   1   1   3     3373.21     3334.95     48.08 o 
   2   1   3      610.28      621.37      7.25 o 
   3   1   3      352.38      391.82      4.28 o 
   4   1   3      161.25      155.77      2.41 o 
   5   1   3        0.98        0.96      0.46 o 
   6   1   3        0.17        0.84      0.72 o 
   7   1   3        1.33        0.94      3.02 o 
  -7   2   3       23.05       18.16      4.56 o 
  -6   2   3       91.85       95.58     10.17 o 
  -5   2   3       58.94       63.37      2.62 o 
  -4   2   3       25.52       30.29      1.06 o 
  -3   2   3       10.47       13.35      0.76 o 
  -2   2   3      866.50      859.87      8.47 o 
  -1   2   3     4421.80     4293.89     29.96 o 
   0   2   3     2513.46     2419.68     17.73 o 
   1   2   3     2694.36     2612.91     23.33 o 
   2   2   3       13.35       16.31      1.14 o 
   3   2   3       83.92       87.06      1.55 o 
   4   2   3        0.21       -0.34      0.37 o 
   5   2   3        8.93       10.05      0.97 o 
   6   2   3       17.51       17.02      1.94 o 
   7   2   3        0.02       -2.37      2.37 o 
  -7   3   3        0.03        1.34      2.99 o 
  -6   3   3        3.57        4.71      1.62 o 
  -5   3   3        7.79        9.98      1.50 o 
  -4   3   3        9.85        7.43      0.98 o 
  -3   3   3      572.39      567.01      6.45 o 
  -2   3   3     1089.51     1166.34      7.93 o 
  -1   3   3     5325.76     5034.93     55.10 o 
   0   3   3      694.12      682.64      4.83 o 
   1   3   3     1668.33     1732.82     13.11 o 
   2   3   3     1090.86     1097.09     12.00 o 
   3   3   3      884.64      924.56      7.81 o 
   4   3   3       96.27      103.87      1.97 o 
   5   3   3       35.76       39.47      1.42 o 
   6   3   3        0.41        0.87      0.84 o 
   7   3   3        0.27        0.27      2.59 o 
  -7   4   3        0.08       -2.51      2.51 o 
  -6   4   3        1.37        2.39      2.31 o 
  -5   4   3       19.41       17.49      1.70 o 
  -4   4   3        4.27        4.63      0.92 o 
  -3   4   3       18.04       23.01      1.05 o 
  -2   4   3     1899.60     2066.15     13.92 o 
  -1   4   3      235.60      247.42      2.23 o 
   0   4   3      607.85      623.04      4.61 o 
   1   4   3      156.11      146.19      1.38 o 
   2   4   3       83.33       81.68      1.29 o 
   3   4   3      117.38      113.82      1.79 o 
   4   4   3      107.15      102.55      3.36 o 
   5   4   3      119.55      107.99      2.96 o 
   6   4   3        0.25        1.32      1.03 o 
   7   4   3        0.02       -0.67      1.34 o 
  -7   5   3        0.72        1.12      3.16 o 
  -6   5   3        3.24        4.10      1.69 o 
  -5   5   3        5.18        6.03      1.28 o 
  -4   5   3       38.78       37.68      2.26 o 
  -3   5   3       24.09       21.86      1.51 o 
  -2   5   3      168.76      185.01      1.93 o 
  -1   5   3      176.14      202.66      2.04 o 
   0   5   3        7.89        6.31      0.43 o 
   1   5   3      100.37      109.14      1.83 o 
   2   5   3      116.11      122.24      1.86 o 
   3   5   3        1.87        0.68      0.45 o 
   4   5   3       33.44       36.39      1.84 o 
   5   5   3       70.47       78.58      4.50 o 
   6   5   3        3.21        1.00      1.28 o 
   7   5   3        0.64        0.28      2.03 o 
  -7   6   3        0.10       -2.88      2.98 o 
  -6   6   3       42.51       38.94      5.66 o 
  -5   6   3        0.75        1.87      1.17 o 
  -4   6   3        4.63        5.18      1.66 o 
  -3   6   3       53.64       53.93      1.61 o 
  -2   6   3      196.06      196.88      2.13 o 
  -1   6   3      399.46      430.32      3.69 o 
   0   6   3       42.05       43.33      0.97 o 
   1   6   3      126.01      119.86      1.66 o 
   2   6   3      123.40      119.89      2.29 o 
   3   6   3      209.01      204.86      5.63 o 
   4   6   3       85.59       83.57      2.61 o 
   5   6   3        6.39        7.11      1.50 o 
   6   6   3        1.81        3.45      1.19 o 
   7   6   3        1.29        2.71      1.67 o 
  -7   7   3        0.00        0.72      2.53 o 
  -6   7   3        2.50        3.06      1.68 o 
  -5   7   3       46.86       46.55      3.37 o 
  -4   7   3       93.81       87.90      3.22 o 
  -3   7   3       58.92       51.88      1.91 o 
  -2   7   3        7.50        9.10      0.80 o 
  -1   7   3      238.03      246.45      2.60 o 
   0   7   3       65.47       57.66      1.20 o 
   1   7   3      273.27      262.69      2.84 o 
   2   7   3      422.69      408.46      4.61 o 
   3   7   3      549.65      555.03      7.44 o 
   4   7   3        4.62        3.83      0.89 o 
   5   7   3        0.58       -0.13      0.75 o 
   6   7   3        7.94        6.75      1.61 o 
  -6   8   3       33.62       33.75      3.81 o 
  -5   8   3        9.36        8.08      1.90 o 
  -4   8   3       10.74       11.01      1.58 o 
  -3   8   3       98.98       89.07      2.58 o 
  -2   8   3       34.18       38.14      1.47 o 
  -1   8   3       92.66       93.42      1.84 o 
   0   8   3       18.41       19.89      0.79 o 
   1   8   3      172.46      163.62      2.26 o 
   2   8   3       10.14       10.58      0.91 o 
   3   8   3       66.09       67.02      2.33 o 
   4   8   3        2.09        1.41      0.77 o 
   5   8   3       12.64       11.85      1.50 o 
   6   8   3        0.48        1.53      1.12 o 
  -6   9   3        5.10       -3.08      3.08 o 
  -5   9   3        0.05        1.63      1.33 o 
  -4   9   3       13.26       11.14      1.75 o 
  -3   9   3       79.13       65.66      2.35 o 
  -2   9   3        0.21        0.62      0.63 o 
  -1   9   3       55.02       60.48      1.63 o 
   0   9   3       15.36       14.38      0.83 o 
   1   9   3      160.23      141.80      2.21 o 
   2   9   3       80.69       83.47      1.77 o 
   3   9   3       23.62       20.64      1.66 o 
   4   9   3       51.37       51.95      2.36 o 
   5   9   3        2.46        0.78      1.17 o 
   6   9   3        6.30        7.83      1.92 o 
  -5  10   3        0.33        2.80      1.43 o 
  -4  10   3        4.66        5.11      1.39 o 
  -3  10   3        4.67        5.70      1.11 o 
  -2  10   3        1.89        1.72      0.73 o 
  -1  10   3        3.92        4.24      0.80 o 
   0  10   3       39.21       38.31      1.70 o 
   1  10   3       42.01       44.28      1.42 o 
   2  10   3        8.29        9.33      0.79 o 
   3  10   3        2.01        1.28      0.89 o 
   4  10   3        8.64       10.39      1.42 o 
   5  10   3        2.28        4.11      1.44 o 
  -5  11   3        0.30        2.21      2.43 o 
  -4  11   3        9.66       11.47      1.91 o 
  -3  11   3        1.71        1.56      0.97 o 
  -2  11   3        5.42        4.31      0.98 o 
  -1  11   3       15.59       15.85      1.41 o 
   0  11   3        0.12       -0.72      0.72 o 
   1  11   3        7.42        7.68      1.15 o 
   2  11   3       65.50       66.26      1.66 o 
   3  11   3       49.11       53.61      3.01 o 
   4  11   3       13.36       13.05      1.69 o 
   5  11   3        9.45        9.67      2.05 o 
  -4  12   3        0.07       -2.72      4.14 o 
  -3  12   3        6.94        7.05      1.51 o 
  -2  12   3        1.51        1.85      1.31 o 
  -1  12   3       31.09       34.68      2.20 o 
   0  12   3       15.05       12.98      1.31 o 
   1  12   3       48.12       50.41      2.37 o 
   2  12   3        2.65        1.93      0.98 o 
   3  12   3        1.26        3.59      1.69 o 
   4  12   3       18.17       22.44      2.43 o 
  -4  13   3        7.37        7.89      3.19 o 
  -3  13   3       51.94       59.75      3.88 o 
  -2  13   3        9.89        7.09      1.25 o 
  -1  13   3        0.01       -0.87      0.96 o 
   0  13   3        1.28        2.54      1.14 o 
   1  13   3       67.78       68.96      3.09 o 
   2  13   3       10.59       10.73      1.57 o 
   3  13   3       34.35       37.76      5.53 o 
  -2  14   3        1.88        3.92      1.49 o 
  -1  14   3        0.05       -0.03      1.09 o 
   0  14   3       19.76       23.23      2.03 o 
   1  14   3        1.04        1.57      1.06 o 
   2  14   3        0.81        1.14      1.31 o 
   0  15   3        5.72        4.97      1.66 o 
  -8   0   4        6.07        9.91      4.57 o 
  -7   0   4        3.87       -2.84      2.84 o 
  -6   0   4       25.36       21.71      4.21 o 
  -5   0   4      215.96      236.07      9.10 o 
  -4   0   4       33.96       35.15      1.62 o 
  -3   0   4       52.65       55.97      1.42 o 
  -2   0   4      121.98      122.61      2.00 o 
  -1   0   4     1222.28     1169.36     21.65 o 
   0   0   4     1602.44     1544.97     20.09 o 
   1   0   4      825.18      811.63     15.25 o 
   2   0   4       92.58      106.79      3.57 o 
   3   0   4      439.95      486.89     11.22 o 
   4   0   4       20.66       19.07      1.79 o 
   5   0   4       45.36       46.44      1.79 o 
   6   0   4       71.77       65.08      3.36 o 
   7   0   4        0.21       -1.78      2.35 o 
  -8   1   4        0.42        1.57      3.84 o 
  -7   1   4        3.07        1.77      2.32 o 
  -6   1   4       11.74       12.55      2.58 o 
  -5   1   4       73.50       78.00      3.59 o 
  -4   1   4       43.61       43.80      1.33 o 
  -3   1   4     1180.54     1228.72      9.49 o 
  -2   1   4      635.86      702.13      4.90 o 
  -1   1   4     1360.23     1323.64     12.15 o 
   0   1   4     1764.50     1729.79     35.00 o 
   1   1   4    10491.43    10075.52    126.69 o 
   2   1   4       74.26       98.15      2.40 o 
   3   1   4       50.11       56.43      1.67 o 
   4   1   4       66.76       72.54      1.67 o 
   5   1   4       56.21       54.22      1.45 o 
   6   1   4        0.15        0.80      0.68 o 
   7   1   4       14.64       12.54      2.24 o 
  -7   2   4        3.07        3.95      3.68 o 
  -6   2   4       51.58       51.82      3.99 o 
  -5   2   4       20.17       26.58      2.15 o 
  -4   2   4      196.20      204.32      3.36 o 
  -3   2   4      825.60      820.95      8.54 o 
  -2   2   4       36.30       35.95      0.72 o 
  -1   2   4     3447.74     3355.60     24.48 o 
   0   2   4     1540.45     1464.47     10.93 o 
   1   2   4      478.96      489.51      6.67 o 
   2   2   4      287.02      281.66      3.98 o 
   3   2   4      148.49      156.18      2.36 o 
   4   2   4       24.00       27.23      1.08 o 
   5   2   4        0.05        0.06      0.49 o 
   6   2   4        4.32        2.13      0.83 o 
   7   2   4        4.37        3.09      1.61 o 
  -7   3   4        1.66        1.82      3.28 o 
  -6   3   4        1.40        4.40      1.51 o 
  -5   3   4      245.14      246.97      5.27 o 
  -4   3   4        0.90        1.08      0.72 o 
  -3   3   4        3.72        3.14      0.55 o 
  -2   3   4       24.98       25.02      0.67 o 
  -1   3   4        3.92        3.55      0.30 o 
   0   3   4       86.74      105.24      1.41 o 
   1   3   4     1293.28     1292.38     10.85 o 
   2   3   4     2322.47     2436.05     25.09 o 
   3   3   4        8.66        9.54      0.66 o 
   4   3   4        5.35        7.43      0.72 o 
   5   3   4       10.78       14.44      1.06 o 
   6   3   4        0.23        0.86      0.98 o 
   7   3   4        5.99        5.24      1.85 o 
  -7   4   4        0.47       -0.11      2.94 o 
  -6   4   4        2.72        2.27      1.51 o 
  -5   4   4      115.08      115.11      3.52 o 
  -4   4   4      235.23      229.05      3.85 o 
  -3   4   4       28.69       35.11      1.82 o 
  -2   4   4      374.03      431.28      3.33 o 
  -1   4   4     1244.86     1355.83      8.75 o 
   0   4   4      572.96      572.49      4.33 o 
   1   4   4        0.18        0.55      0.19 o 
   2   4   4      577.53      572.97      6.25 o 
   3   4   4       43.62       51.83      1.21 o 
   4   4   4       14.89       16.54      0.98 o 
   5   4   4       48.17       52.96      2.18 o 
   6   4   4        2.40        1.74      0.94 o 
   7   4   4        0.01        0.49      1.49 o 
  -7   5   4        2.15        3.28      3.61 o 
  -6   5   4        0.65        2.73      1.48 o 
  -5   5   4        2.72        2.19      1.12 o 
  -4   5   4       81.16       75.54      2.74 o 
  -3   5   4       99.29       81.30      1.60 o 
  -2   5   4      282.01      279.60      2.51 o 
  -1   5   4      128.96      134.06      1.54 o 
   0   5   4      202.30      195.26      2.04 o 
   1   5   4       12.42       14.15      0.48 o 
   2   5   4        7.01       10.98      0.48 o 
   3   5   4      157.73      162.50      3.70 o 
   4   5   4       45.43       43.91      1.90 o 
   5   5   4      113.86      112.70      3.19 o 
   6   5   4        0.02       -0.10      0.86 o 
   7   5   4        1.20        0.44      1.61 o 
  -7   6   4        2.97        4.28      3.84 o 
  -6   6   4        1.34        2.73      1.51 o 
  -5   6   4        0.35        0.02      1.01 o 
  -4   6   4       69.54       69.09      2.76 o 
  -3   6   4        4.48        3.68      0.70 o 
  -2   6   4       18.14       19.19      0.86 o 
  -1   6   4     1244.41     1387.25      9.25 o 
   0   6   4       80.87       91.81      1.39 o 
   1   6   4        0.30        0.42      0.22 o 
   2   6   4      374.05      377.86      5.22 o 
   3   6   4      104.51       99.84      3.14 o 
   4   6   4        0.56        0.56      1.00 o 
   5   6   4       46.87       48.36      2.28 o 
   6   6   4        1.46        1.40      1.01 o 
  -7   7   4        0.43       -0.04      2.34 o 
  -6   7   4       35.27       37.25      3.77 o 
  -5   7   4        2.29        1.40      1.21 o 
  -4   7   4       13.26        8.49      1.42 o 
  -3   7   4        4.59        3.00      1.03 o 
  -2   7   4        0.83        1.26      0.49 o 
  -1   7   4        6.74        7.21      0.53 o 
   0   7   4        4.86        6.19      0.55 o 
   1   7   4       98.92       87.93      2.05 o 
   2   7   4      218.31      212.02      3.88 o 
   3   7   4       15.55       14.36      1.32 o 
   4   7   4       32.07       33.15      2.37 o 
   5   7   4        0.83        0.99      0.84 o 
   6   7   4        2.93        1.00      1.01 o 
  -6   8   4        0.04       -2.33      2.33 o 
  -5   8   4        1.02        1.69      1.44 o 
  -4   8   4       54.57       55.90      2.79 o 
  -3   8   4      156.89      155.90      4.38 o 
  -2   8   4       52.21       54.56      1.67 o 
  -1   8   4       58.30       57.33      1.43 o 
   0   8   4      216.93      222.82      2.60 o 
   1   8   4       25.74       24.07      1.00 o 
   2   8   4      129.16      125.64      2.40 o 
   3   8   4       81.70       78.68      2.55 o 
   4   8   4       32.64       32.42      2.08 o 
   5   8   4        3.08        2.57      1.03 o 
   6   8   4        0.13       -1.04      1.21 o 
  -6   9   4       50.99       51.25      7.03 o 
  -5   9   4        0.12        0.55      2.61 o 
  -4   9   4        0.58       -1.01      1.01 o 
  -3   9   4      135.58      122.30      3.13 o 
  -2   9   4       79.02       70.86      1.91 o 
  -1   9   4       57.07       63.20      1.58 o 
   0   9   4        8.42        9.06      0.73 o 
   1   9   4     1082.39     1090.49      8.58 o 
   2   9   4       12.93       13.68      1.23 o 
   3   9   4        0.22        0.37      0.74 o 
   4   9   4       22.64       26.26      3.08 o 
   5   9   4        0.79        1.55      0.91 o 
   6   9   4        0.93       -1.24      2.34 o 
  -5  10   4        3.66        2.68      1.49 o 
  -4  10   4        9.82       11.18      1.80 o 
  -3  10   4        1.03       -0.27      0.79 o 
  -2  10   4       21.99       21.21      1.35 o 
  -1  10   4       70.94       70.84      2.18 o 
   0  10   4        6.59        4.58      0.94 o 
   1  10   4       46.20       47.14      1.49 o 
   2  10   4       11.10       10.33      1.01 o 
   3  10   4        2.08        1.96      0.88 o 
   4  10   4        5.08        6.22      1.22 o 
   5  10   4        6.73        6.36      1.73 o 
  -5  11   4        3.89        5.61      2.33 o 
  -4  11   4        6.31        2.36      1.70 o 
  -3  11   4       50.36       51.09      2.45 o 
  -2  11   4       54.11       47.22      2.04 o 
  -1  11   4       48.41       44.84      2.13 o 
   0  11   4        0.05       -0.63      0.63 o 
   1  11   4      590.74      594.83      7.43 o 
   2  11   4        5.82        4.33      0.93 o 
   3  11   4        4.07        6.42      1.92 o 
   4  11   4       20.82       23.65      3.34 o 
   5  11   4        5.69        2.69      2.13 o 
  -4  12   4        0.85        7.28      3.01 o 
  -3  12   4        0.50        1.34      1.23 o 
  -2  12   4        0.92        0.38      0.94 o 
  -1  12   4        2.61        0.65      0.97 o 
   0  12   4       21.61       25.51      1.71 o 
   1  12   4       16.33       17.19      1.47 o 
   2  12   4        0.92        0.64      0.99 o 
   3  12   4        0.73       -0.32      0.99 o 
   4  12   4        1.81        0.11      1.27 o 
  -4  13   4        0.54        0.89      2.60 o 
  -3  13   4        0.54        2.82      2.56 o 
  -2  13   4       17.68       17.49      2.09 o 
  -1  13   4       21.89       20.24      1.85 o 
   0  13   4        0.41       -0.61      0.94 o 
   1  13   4        0.93        0.24      0.95 o 
   2  13   4       18.84       18.42      2.16 o 
   3  13   4        3.81        6.34      3.13 o 
  -2  14   4        2.39        3.76      1.30 o 
  -1  14   4       28.22       35.81      2.41 o 
   0  14   4       13.46       16.24      1.92 o 
   1  14   4        0.04       -0.39      0.95 o 
   2  14   4        4.03        3.40      2.02 o 
  -8   1   5        0.50       -2.29      3.48 o 
  -7   1   5        3.72        3.74      2.57 o 
  -6   1   5       19.89       24.69      2.98 o 
  -5   1   5       52.55       55.05      2.56 o 
  -4   1   5       19.27       15.75      1.03 o 
  -3   1   5      251.25      237.82      3.23 o 
  -2   1   5       39.40       37.87      0.99 o 
  -1   1   5     5330.51     5185.63     80.33 o 
   0   1   5     1883.69     1868.80     15.54 o 
   1   1   5     1828.20     1786.61     22.58 o 
   2   1   5     1314.65     1240.04     16.56 o 
   3   1   5       64.78       73.98      2.22 o 
   4   1   5        8.28        8.38      1.09 o 
   5   1   5       22.01       23.36      1.17 o 
   6   1   5       15.99       18.37      1.28 o 
   7   1   5        1.29       -0.35      2.48 o 
  -7   2   5        5.98        5.87      3.57 o 
  -6   2   5       23.48       26.90      3.14 o 
  -5   2   5       76.89       85.13      3.03 o 
  -4   2   5       61.31       67.28      1.92 o 
  -3   2   5       14.84       14.42      0.95 o 
  -2   2   5      181.36      187.41      1.77 o 
  -1   2   5     3223.76     3237.57     22.14 o 
   0   2   5      395.95      377.83      3.37 o 
   1   2   5      673.32      726.03      8.16 o 
   2   2   5      233.74      234.66      3.60 o 
   3   2   5        2.45        1.67      0.65 o 
   4   2   5       10.39        9.09      0.78 o 
   5   2   5       27.17       25.09      1.33 o 
   6   2   5        0.00        1.57      0.80 o 
   7   2   5        0.09        0.38      1.43 o 
  -7   3   5        5.09        4.67      3.52 o 
  -6   3   5       14.63       16.75      2.66 o 
  -5   3   5      539.79      546.92      8.65 o 
  -4   3   5       42.38       43.73      2.01 o 
  -3   3   5      130.29      124.17      2.13 o 
  -2   3   5     1231.53     1266.52      8.23 o 
  -1   3   5      494.22      484.58      3.99 o 
   0   3   5      134.27      115.25      1.53 o 
   1   3   5     3761.38     3794.29     30.85 o 
   2   3   5     2799.23     2795.66     28.68 o 
   3   3   5        0.05        0.11      0.36 o 
   4   3   5       88.84       86.08      1.83 o 
   5   3   5       16.44       16.95      1.12 o 
   6   3   5        4.47        9.00      1.30 o 
   7   3   5        2.89        1.48      1.54 o 
  -7   4   5        0.68       -0.92      3.09 o 
  -6   4   5        7.34        8.60      1.99 o 
  -5   4   5       10.68       12.52      1.64 o 
  -4   4   5       39.38       45.33      2.31 o 
  -3   4   5       22.04       24.61      1.15 o 
  -2   4   5      745.51      787.31      6.06 o 
  -1   4   5     1888.56     1929.37     12.82 o 
   0   4   5      453.12      454.64      3.89 o 
   1   4   5       46.63       50.05      0.80 o 
   2   4   5       41.18       42.79      1.19 o 
   3   4   5       46.66       45.42      1.36 o 
   4   4   5      162.59      158.56      2.54 o 
   5   4   5      119.66      115.24      3.16 o 
   6   4   5        0.09        0.35      0.78 o 
   7   4   5        1.87        0.90      1.57 o 
  -7   5   5        0.02       -1.44      2.86 o 
  -6   5   5        3.23        1.61      1.97 o 
  -5   5   5        1.70        2.73      1.38 o 
  -4   5   5       15.74       18.36      1.43 o 
  -3   5   5       26.84       35.69      1.13 o 
  -2   5   5      188.93      196.22      2.35 o 
  -1   5   5       61.43       75.69      2.14 o 
   0   5   5       15.06       13.87      0.64 o 
   1   5   5        1.88        1.40      0.26 o 
   2   5   5       44.92       61.48      1.28 o 
   3   5   5       17.62       17.00      1.52 o 
   4   5   5       29.09       28.68      1.79 o 
   5   5   5        2.18        5.73      1.44 o 
   6   5   5        2.72        3.56      1.21 o 
   7   5   5        0.20        0.15      1.55 o 
  -7   6   5        1.86       -1.73      2.98 o 
  -6   6   5        0.93        1.11      1.55 o 
  -5   6   5       13.22       16.90      2.51 o 
  -4   6   5        4.98        3.77      1.20 o 
  -3   6   5        3.90        4.52      0.78 o 
  -2   6   5        0.54        0.48      0.39 o 
  -1   6   5       23.22       22.67      0.78 o 
   0   6   5       18.82       20.85      0.74 o 
   1   6   5        0.01        0.37      0.24 o 
   2   6   5      141.90      136.38      2.81 o 
   3   6   5       44.16       46.70      2.52 o 
   4   6   5       34.26       35.76      2.06 o 
   5   6   5        1.31        0.38      0.79 o 
   6   6   5        1.18        1.76      1.01 o 
  -6   7   5        9.96       11.89      2.55 o 
  -5   7   5      212.47      208.19      6.71 o 
  -4   7   5        4.26        2.43      1.93 o 
  -3   7   5       50.12       42.18      1.20 o 
  -2   7   5      205.09      200.93      2.44 o 
  -1   7   5        6.46        8.76      0.61 o 
   0   7   5       28.75       29.94      1.13 o 
   1   7   5      175.59      164.87      2.33 o 
   2   7   5      849.13      811.09      9.52 o 
   3   7   5       50.36       47.05      1.99 o 
   4   7   5        3.93        3.15      0.75 o 
   5   7   5        4.92        6.16      1.39 o 
   6   7   5        5.19        3.86      1.23 o 
  -6   8   5        1.31        1.50      3.27 o 
  -5   8   5       10.08        6.59      1.55 o 
  -4   8   5        4.82        6.36      1.37 o 
  -3   8   5       10.40       12.69      0.89 o 
  -2   8   5        7.95        7.63      0.80 o 
  -1   8   5       25.17       26.27      1.22 o 
   0   8   5        3.82        2.87      0.51 o 
   1   8   5       48.13       48.06      1.37 o 
   2   8   5       59.59       57.07      2.04 o 
   3   8   5       10.79        8.43      1.16 o 
   4   8   5        0.08        0.93      0.64 o 
   5   8   5        1.99        2.40      1.25 o 
   6   8   5       12.41       11.41      3.04 o 
  -6   9   5        2.15        1.56      3.79 o 
  -5   9   5       14.75       14.02      2.30 o 
  -4   9   5       87.71       84.02      4.15 o 
  -3   9   5      288.33      258.73      6.66 o 
  -2   9   5        1.32        0.55      0.69 o 
  -1   9   5      185.93      190.08      2.82 o 
   0   9   5       11.99       11.31      0.91 o 
   1   9   5      367.34      358.28      4.05 o 
   2   9   5       91.43       90.26      2.64 o 
   3   9   5       10.53        8.92      1.23 o 
   4   9   5        0.10        0.68      0.66 o 
   5   9   5        0.01       -0.05      0.64 o 
   6   9   5        0.73       -0.82      2.62 o 
  -5  10   5        1.99        4.06      1.63 o 
  -4  10   5        3.41        5.33      1.49 o 
  -3  10   5       17.02       19.24      1.18 o 
  -2  10   5       14.30        9.99      1.04 o 
  -1  10   5        0.84        1.48      0.68 o 
   0  10   5        3.86        2.66      0.73 o 
   1  10   5      104.90      106.37      2.12 o 
   2  10   5       11.45       14.84      1.24 o 
   3  10   5        3.29        4.73      2.03 o 
   4  10   5        7.75        9.62      1.41 o 
   5  10   5        4.09        6.35      1.67 o 
  -5  11   5        9.80       13.70      4.06 o 
  -4  11   5        0.92        0.85      1.24 o 
  -3  11   5        6.81       11.19      1.35 o 
  -2  11   5       12.18       11.71      1.42 o 
  -1  11   5        1.98        4.16      1.08 o 
   0  11   5        6.50        6.26      0.95 o 
   1  11   5        6.45        7.19      1.13 o 
   2  11   5       32.41       34.95      1.84 o 
   3  11   5        0.01       -0.11      0.74 o 
   4  11   5        2.81        3.66      1.18 o 
   5  11   5        2.02        2.21      1.48 o 
  -4  12   5        3.30        3.99      2.57 o 
  -3  12   5        0.18        0.25      1.28 o 
  -2  12   5        4.88        5.02      1.18 o 
  -1  12   5        9.92       10.23      1.40 o 
   0  12   5       23.04       22.05      1.49 o 
   1  12   5        6.37        8.84      1.21 o 
   2  12   5        7.43        5.36      1.65 o 
   3  12   5        2.12        4.36      1.35 o 
   4  12   5        0.54        0.19      1.24 o 
  -4  13   5        6.16        7.34      3.34 o 
  -3  13   5       33.03       30.14      5.80 o 
  -2  13   5        5.90        4.89      1.31 o 
  -1  13   5        1.28       -0.40      2.14 o 
   0  13   5        1.08        2.51      1.12 o 
   1  13   5       53.09       49.01      2.31 o 
   2  13   5       46.66       43.38      3.16 o 
   3  13   5        4.59        4.38      3.34 o 
  -2  14   5       18.21       15.91      1.77 o 
  -1  14   5        1.03        1.06      1.14 o 
   0  14   5        7.22        8.75      2.07 o 
   1  14   5        2.33        4.18      1.14 o 
   2  14   5        1.46        3.97      2.76 o 
  -8   0   6        0.07       -3.11      3.11 o 
  -7   0   6        0.07       -0.25      2.89 o 
  -6   0   6        9.25       12.09      3.55 o 
  -5   0   6        3.23        3.75      2.58 o 
  -4   0   6        1.26        0.33      2.10 o 
  -3   0   6      292.74      330.54      9.24 o 
  -2   0   6     4320.89     4395.30     57.57 o 
  -1   0   6      650.45      633.19     13.81 o 
   0   0   6       35.85       29.42      1.40 o 
   1   0   6     1583.28     1541.54     28.08 o 
   2   0   6      520.69      559.14     12.05 o 
   3   0   6       14.30       13.67      1.78 o 
   4   0   6      119.50      111.81      3.61 o 
   5   0   6      278.36      284.09      4.73 o 
   6   0   6        0.00        1.24      0.88 o 
   7   0   6        0.07        0.64      1.41 o 
  -8   1   6        1.07       -1.04      3.62 o 
  -7   1   6        9.20       14.03      2.96 o 
  -6   1   6       29.26       31.57      3.35 o 
  -5   1   6       23.58       22.95      2.00 o 
  -4   1   6        8.39        8.06      1.32 o 
  -3   1   6       22.81       29.35      1.98 o 
  -2   1   6      317.41      374.36      3.82 o 
  -1   1   6      219.97      214.57      2.77 o 
   0   1   6      442.89      464.63      5.02 o 
   1   1   6      964.91     1019.18     13.63 o 
   2   1   6     1016.74     1077.64     14.78 o 
   3   1   6      389.85      393.52      6.94 o 
   4   1   6       23.57       27.00      1.26 o 
   5   1   6        7.42        8.90      0.89 o 
   6   1   6       18.81       16.22      1.22 o 
   7   1   6        0.02        1.02      2.25 o 
  -7   2   6        7.60        6.41      3.63 o 
  -6   2   6       15.10       13.51      3.22 o 
  -5   2   6       69.52       75.60      2.94 o 
  -4   2   6       24.50       27.90      1.56 o 
  -3   2   6      427.23      453.70      4.76 o 
  -2   2   6      217.99      238.28      2.83 o 
  -1   2   6     1634.52     1724.61     12.13 o 
   0   2   6     3778.45     3775.58     30.19 o 
   1   2   6      647.82      682.70      6.75 o 
   2   2   6       19.94       24.80      1.10 o 
   3   2   6       22.47       15.68      1.14 o 
   4   2   6      256.41      263.42      3.46 o 
   5   2   6       25.08       25.38      1.36 o 
   6   2   6        0.68        0.83      0.82 o 
   7   2   6        2.80        1.86      1.49 o 
  -7   3   6       23.99       28.75      5.34 o 
  -6   3   6        1.67        2.61      1.90 o 
  -5   3   6      100.40       99.06      3.43 o 
  -4   3   6      116.27      111.92      2.59 o 
  -3   3   6       91.51       98.33      1.66 o 
  -2   3   6        6.27        6.65      0.47 o 
  -1   3   6      324.09      308.12      2.86 o 
   0   3   6      625.87      681.93      5.79 o 
   1   3   6      178.50      193.89      2.33 o 
   2   3   6      166.39      129.83      2.54 o 
   3   3   6       78.94       83.93      1.99 o 
   4   3   6        2.35        1.12      0.49 o 
   5   3   6        0.60        0.16      0.70 o 
   6   3   6        5.47        6.65      1.19 o 
   7   3   6        1.27        1.70      1.54 o 
  -7   4   6       22.28       23.12      5.03 o 
  -6   4   6        0.00       -1.33      1.33 o 
  -5   4   6        5.75        4.45      1.34 o 
  -4   4   6       61.38       63.60      2.43 o 
  -3   4   6       10.90       10.94      0.83 o 
  -2   4   6      571.40      569.58      4.42 o 
  -1   4   6     1570.88     1599.11     11.57 o 
   0   4   6      320.13      356.24      3.27 o 
   1   4   6      910.84      972.99      6.84 o 
   2   4   6      174.37      197.30      2.98 o 
   3   4   6       15.40       14.92      0.94 o 
   4   4   6       42.86       46.94      1.70 o 
   5   4   6       64.85       67.39      2.45 o 
   6   4   6        2.94        3.61      1.17 o 
   7   4   6        2.94        4.79      1.97 o 
  -7   5   6        4.35        5.91      3.72 o 
  -6   5   6        0.57       -1.15      1.15 o 
  -5   5   6       52.39       55.56      3.43 o 
  -4   5   6      579.68      581.85      7.28 o 
  -3   5   6       98.43       95.10      1.38 o 
  -2   5   6        1.16        0.35      0.26 o 
  -1   5   6     1009.77     1124.16      8.04 o 
   0   5   6      477.70      527.88      4.57 o 
   1   5   6        0.02        0.31      0.25 o 
   2   5   6       88.67       92.01      1.69 o 
   3   5   6      175.27      176.85      3.98 o 
   4   5   6       43.19       39.84      1.94 o 
   5   5   6        7.25        7.27      1.59 o 
   6   5   6       20.51       14.09      1.60 o 
   7   5   6       15.12       21.73      3.99 o 
  -7   6   6        6.81        5.49      3.88 o 
  -6   6   6        5.24        9.54      3.11 o 
  -5   6   6        0.13       -0.19      1.42 o 
  -4   6   6       33.31       30.58      2.18 o 
  -3   6   6        3.01        5.41      0.50 o 
  -2   6   6      152.98      161.20      1.86 o 
  -1   6   6      457.29      500.27      4.45 o 
   0   6   6       17.79       25.31      0.88 o 
   1   6   6       43.32       35.01      0.82 o 
   2   6   6       24.78       27.94      1.23 o 
   3   6   6       10.17        9.93      1.32 o 
   4   6   6       13.14       16.82      1.48 o 
   5   6   6       13.99       12.99      1.45 o 
   6   6   6        9.30        9.52      1.60 o 
  -6   7   6        1.28       -1.59      1.59 o 
  -5   7   6       39.57       41.44      7.18 o 
  -4   7   6       26.32       27.54      2.19 o 
  -3   7   6        0.68        0.30      0.46 o 
  -2   7   6        6.71        6.81      0.56 o 
  -1   7   6      140.65      140.20      1.94 o 
   0   7   6        0.21        0.83      0.36 o 
   1   7   6       55.56       52.28      1.33 o 
   2   7   6      260.78      248.20      4.90 o 
   3   7   6        7.89        7.39      1.07 o 
   4   7   6        1.03        0.59      0.95 o 
   5   7   6        0.81        1.13      0.89 o 
   6   7   6       14.41       11.52      1.65 o 
  -6   8   6       21.41       13.37      2.91 o 
  -5   8   6       21.20       24.84      2.38 o 
  -4   8   6        0.01        0.59      1.01 o 
  -3   8   6       67.13       56.79      1.61 o 
  -2   8   6        2.59        3.08      0.67 o 
  -1   8   6        1.30        1.66      0.47 o 
   0   8   6        7.85        7.87      1.00 o 
   1   8   6       10.00       10.50      0.87 o 
   2   8   6        4.70        4.18      0.94 o 
   3   8   6       76.87       74.54      2.54 o 
   4   8   6        4.86        6.03      1.07 o 
   5   8   6        1.56        1.35      1.01 o 
   6   8   6        0.00        0.32      1.39 o 
  -6   9   6       12.30        9.24      4.31 o 
  -5   9   6       36.40       41.37      3.03 o 
  -4   9   6       36.97       40.36      3.40 o 
  -3   9   6       44.93       42.81      1.60 o 
  -2   9   6        0.07       -0.84      0.84 o 
  -1   9   6       30.23       28.14      1.26 o 
   0   9   6      161.68      161.64      2.54 o 
   1   9   6       75.99       76.86      1.91 o 
   2   9   6      680.40      659.94      8.58 o 
   3   9   6       30.35       30.15      1.98 o 
   4   9   6        8.66        7.76      1.21 o 
   5   9   6        1.07        1.16      0.84 o 
  -5  10   6        1.61        0.75      1.54 o 
  -4  10   6       10.26        9.00      1.71 o 
  -3  10   6       14.45       10.33      1.03 o 
  -2  10   6       48.01       50.35      2.38 o 
  -1  10   6       12.09       13.26      1.26 o 
   0  10   6       19.61       17.44      1.23 o 
   1  10   6      330.46      334.54      4.02 o 
   2  10   6      146.71      143.08      3.56 o 
   3  10   6        9.62        8.88      1.40 o 
   4  10   6        5.21        8.01      1.36 o 
   5  10   6       41.92       44.23      3.28 o 
  -5  11   6       35.69       54.17      7.60 o 
  -4  11   6        0.02       -1.25      1.25 o 
  -3  11   6        0.00        1.38      1.14 o 
  -2  11   6       20.65       21.62      1.93 o 
  -1  11   6        0.13        0.09      0.80 o 
   0  11   6       35.96       34.82      1.69 o 
   1  11   6       15.92       17.59      1.96 o 
   2  11   6      117.94      118.67      3.30 o 
   3  11   6       23.02       26.53      2.54 o 
   4  11   6        0.00       -0.27      0.90 o 
  -4  12   6        0.31        0.03      2.36 o 
  -3  12   6        3.23        2.19      1.12 o 
  -2  12   6       14.38       11.42      1.54 o 
  -1  12   6        3.16        1.54      1.29 o 
   0  12   6       35.56       42.87      1.91 o 
   1  12   6        2.53        5.05      1.02 o 
   2  12   6        5.72        6.28      3.76 o 
   3  12   6        5.37        6.64      1.28 o 
   4  12   6        4.94        6.71      1.68 o 
  -3  13   6        0.95       -0.43      1.77 o 
  -2  13   6        2.65        1.43      1.10 o 
  -1  13   6        0.20       -0.68      1.11 o 
   0  13   6        1.41       -0.14      0.93 o 
   1  13   6        0.46        0.48      0.89 o 
   2  13   6       13.28       18.80      2.77 o 
   3  13   6        6.75        2.25      2.86 o 
  -2  14   6        1.80        0.36      1.20 o 
  -1  14   6        1.61        2.79      1.35 o 
   0  14   6       15.94       17.41      1.88 o 
   1  14   6        0.02        0.17      0.95 o 
   2  14   6        1.44        1.19      2.60 o 
  -8   1   7        0.00       -2.27      3.48 o 
  -7   1   7        1.14        6.65      2.56 o 
  -6   1   7       38.30       44.68      5.03 o 
  -5   1   7      391.81      401.45      8.84 o 
  -4   1   7      189.32      193.91      5.30 o 
  -3   1   7       61.14       69.69      1.02 o 
  -2   1   7      165.52      172.43      2.75 o 
  -1   1   7       84.93       87.50      1.80 o 
   0   1   7       91.55       90.31      1.43 o 
   1   1   7     1002.38     1031.35     13.95 o 
   2   1   7     1252.23     1298.83     24.57 o 
   3   1   7        2.39        9.20      3.38 o 
   4   1   7        0.00       -0.04      0.57 o 
   5   1   7       16.54       21.30      1.27 o 
   6   1   7        0.89        0.62      0.57 o 
   7   1   7        0.08       -0.28      2.58 o 
  -7   2   7        0.96       -2.84      2.84 o 
  -6   2   7        1.23       -1.20      2.77 o 
  -5   2   7        5.06        7.23      1.44 o 
  -4   2   7       63.75       71.40      2.83 o 
  -3   2   7        0.00        0.04      0.59 o 
  -2   2   7        3.96        3.83      0.53 o 
  -1   2   7     2328.25     2385.63     18.09 o 
   0   2   7      131.57      116.68      1.56 o 
   1   2   7      262.74      286.61      3.33 o 
   2   2   7      485.32      484.73      6.39 o 
   3   2   7      120.39      110.17      2.62 o 
   4   2   7      255.51      237.72      3.90 o 
   5   2   7       19.46       18.09      1.57 o 
   6   2   7       22.18       23.34      2.48 o 
   7   2   7        1.41        1.32      1.51 o 
  -7   3   7       11.16        6.79      3.67 o 
  -6   3   7        3.53        1.41      1.90 o 
  -5   3   7      621.65      659.67     18.31 o 
  -4   3   7      163.65      156.77      4.68 o 
  -3   3   7       32.79       31.03      1.21 o 
  -2   3   7      456.38      511.32      4.62 o 
  -1   3   7     1558.44     1599.78     11.51 o 
   0   3   7     1224.56     1273.26     10.12 o 
   1   3   7      224.67      236.22      3.93 o 
   2   3   7      719.44      748.84     10.85 o 
   3   3   7      402.16      398.14      5.89 o 
   4   3   7      210.38      201.81      3.22 o 
   5   3   7      166.38      157.37      5.96 o 
   6   3   7        0.08        0.07      0.75 o 
   7   3   7        4.86        4.95      1.93 o 
  -7   4   7        2.17        7.54      4.04 o 
  -6   4   7        1.30        0.34      1.52 o 
  -5   4   7       90.24       87.59      3.22 o 
  -4   4   7      520.21      500.30      8.67 o 
  -3   4   7       48.59       44.62      0.89 o 
  -2   4   7        4.50        2.56      0.37 o 
  -1   4   7      362.32      374.95      3.49 o 
   0   4   7        1.93        1.88      0.35 o 
   1   4   7       25.79       37.47      0.94 o 
   2   4   7       58.06       63.92      1.77 o 
   3   4   7       92.48       73.10      2.68 o 
   4   4   7      126.97      113.50      2.95 o 
   5   4   7        1.19        1.02      0.85 o 
   6   4   7        2.38        1.59      0.95 o 
   7   4   7        0.63        0.05      2.30 o 
  -7   5   7        0.32       -2.93      2.93 o 
  -6   5   7        2.84        3.26      1.93 o 
  -5   5   7        0.03       -1.21      1.21 o 
  -4   5   7       22.54       19.22      1.48 o 
  -3   5   7       15.30       14.97      0.65 o 
  -2   5   7       76.50       78.69      1.26 o 
  -1   5   7       71.95       77.57      1.29 o 
   0   5   7      318.90      335.54      3.10 o 
   1   5   7      132.81      139.54      1.62 o 
   2   5   7        1.24        0.30      0.34 o 
   3   5   7       10.93       11.85      1.31 o 
   4   5   7        0.43        0.58      0.91 o 
   5   5   7        5.71        5.83      1.08 o 
   6   5   7        0.06        0.87      0.96 o 
  -7   6   7        8.65        0.25      3.33 o 
  -6   6   7        5.92        2.88      1.91 o 
  -5   6   7       19.05       18.68      2.90 o 
  -4   6   7       34.36       32.95      3.41 o 
  -3   6   7        0.01       -0.02      0.44 o 
  -2   6   7        3.36        2.02      0.40 o 
  -1   6   7       10.06       14.13      0.72 o 
   0   6   7      201.67      210.94      2.37 o 
   1   6   7       88.19       79.75      1.28 o 
   2   6   7        1.18        1.15      0.46 o 
   3   6   7       35.98       35.20      1.94 o 
   4   6   7       10.06        9.15      1.54 o 
   5   6   7        0.52        0.30      0.94 o 
   6   6   7        4.01        2.49      1.09 o 
  -6   7   7        0.64       -1.00      1.66 o 
  -5   7   7       76.64       81.21      7.42 o 
  -4   7   7      160.87      168.62      4.62 o 
  -3   7   7       17.71       16.95      1.01 o 
  -2   7   7        9.72       10.00      0.74 o 
  -1   7   7        1.16        0.05      0.35 o 
   0   7   7      665.42      657.04      5.45 o 
   1   7   7        0.07        0.21      0.41 o 
   2   7   7      215.17      213.45      4.57 o 
   3   7   7       78.52       72.19      2.42 o 
   4   7   7        4.19        6.33      1.42 o 
   5   7   7        1.39        1.47      0.85 o 
   6   7   7        5.18        5.40      1.32 o 
  -6   8   7        0.21       -0.93      3.59 o 
  -5   8   7        0.87        0.80      1.61 o 
  -4   8   7        0.42        1.10      1.17 o 
  -3   8   7       44.60       47.76      1.60 o 
  -2   8   7        5.66        7.16      1.01 o 
  -1   8   7       12.25        9.54      0.72 o 
   0   8   7      192.64      191.66      2.70 o 
   1   8   7       16.14       16.84      1.04 o 
   2   8   7       18.64       19.46      1.68 o 
   3   8   7       20.88       19.28      1.59 o 
   4   8   7       21.29       19.34      1.71 o 
   5   8   7        0.12        0.33      0.83 o 
   6   8   7        0.11       -1.61      1.75 o 
  -6   9   7        2.20        0.61      3.60 o 
  -5   9   7       26.52       29.57      3.53 o 
  -4   9   7       56.66       49.78      3.53 o 
  -3   9   7       18.48       16.93      1.42 o 
  -2   9   7       17.73       12.43      1.07 o 
  -1   9   7       68.17       69.78      2.00 o 
   0   9   7        0.00        0.32      0.48 o 
   1   9   7      172.69      172.09      2.84 o 
   2   9   7      120.41      123.06      3.46 o 
   3   9   7       10.31       11.98      1.37 o 
   4   9   7        0.06       -0.36      0.68 o 
   5   9   7        0.12        0.47      0.89 o 
  -5  10   7        0.00       -1.17      2.00 o 
  -4  10   7        8.73        6.24      1.77 o 
  -3  10   7       45.21       52.87      2.96 o 
  -2  10   7        5.13        3.81      0.89 o 
  -1  10   7       34.65       34.67      1.82 o 
   0  10   7        7.00        6.63      0.91 o 
   1  10   7       24.31       28.09      1.31 o 
   2  10   7        6.46        6.58      1.15 o 
   3  10   7       11.50       11.34      1.40 o 
   4  10   7        5.56        4.15      1.50 o 
   5  10   7        1.06        0.94      1.37 o 
  -5  11   7       38.13       38.34      6.07 o 
  -4  11   7        1.86        0.36      2.68 o 
  -3  11   7        0.24       -0.33      0.96 o 
  -2  11   7        0.00        1.22      0.95 o 
  -1  11   7        0.92        0.81      0.96 o 
   0  11   7       11.96       11.62      1.20 o 
   1  11   7       26.04       28.55      1.69 o 
   2  11   7       57.28       61.56      2.44 o 
   3  11   7        0.99        1.90      0.97 o 
   4  11   7        0.07        0.60      1.82 o 
  -4  12   7        0.01        4.28      2.38 o 
  -3  12   7        0.55       -0.20      1.12 o 
  -2  12   7        3.43        1.79      1.08 o 
  -1  12   7        5.31        4.16      1.07 o 
   0  12   7       12.04       12.70      1.24 o 
   1  12   7        0.00        0.15      0.76 o 
   2  12   7       31.53       34.35      3.47 o 
   3  12   7        1.70        2.51      1.24 o 
   4  12   7        5.97        8.56      1.84 o 
  -3  13   7        0.64        2.25      1.24 o 
  -2  13   7        6.34        4.27      1.25 o 
  -1  13   7        0.09        1.78      1.33 o 
   0  13   7       10.05       10.04      1.37 o 
   1  13   7        0.96        0.32      0.87 o 
   2  13   7       19.63       15.77      2.59 o 
   3  13   7        9.59        6.23      3.06 o 
  -2  14   7        2.25        3.60      1.29 o 
  -1  14   7        1.09        2.59      2.30 o 
   0  14   7        5.14        7.66      1.50 o 
   1  14   7        2.48        2.97      1.15 o 
   2  14   7        4.31        3.48      2.83 o 
  -7   0   8        2.06       -2.93      2.93 o 
  -6   0   8      116.05      108.03      6.95 o 
  -5   0   8       27.16       35.42      4.43 o 
  -4   0   8       63.61       70.55      4.91 o 
  -3   0   8      259.60      257.50      9.14 o 
  -2   0   8     4815.79     4906.49    178.37 o 
  -1   0   8     3024.59     3083.63     40.44 o 
   0   0   8      151.59      139.43      2.47 o 
   1   0   8      622.76      627.96     13.15 o 
   2   0   8      210.37      209.94      6.20 o 
   3   0   8      761.60      700.12     15.68 o 
   4   0   8       31.95       34.12      2.73 o 
   5   0   8      120.90      114.70      3.39 o 
   6   0   8        2.96        2.31      1.01 o 
   7   0   8        0.14        0.28      2.60 o 
  -7   1   8        8.24        9.72      3.82 o 
  -6   1   8       63.03       59.82      4.29 o 
  -5   1   8        0.30        0.66      1.69 o 
  -4   1   8       11.10        9.93      1.92 o 
  -3   1   8      139.82      133.37      2.61 o 
  -2   1   8        1.56        3.42      0.84 o 
  -1   1   8      125.80      111.79      1.86 o 
   0   1   8     1316.04     1343.84     11.71 o 
   1   1   8       28.62       23.87      1.24 o 
   2   1   8       37.53       52.80      1.99 o 
   3   1   8       48.25       48.56      2.10 o 
   4   1   8       55.46       47.84      2.48 o 
   5   1   8        8.74       11.59      1.00 o 
   6   1   8        5.47        4.89      0.79 o 
   7   1   8        1.99        2.19      1.38 o 
  -7   2   8        9.94       12.76      2.94 o 
  -6   2   8       26.51       24.07      3.12 o 
  -5   2   8       92.24       91.75      4.18 o 
  -4   2   8        2.61        0.18      2.50 o 
  -3   2   8       14.14       14.37      0.68 o 
  -2   2   8     1688.96     1684.91     12.89 o 
  -1   2   8     1134.60     1149.75      9.29 o 
   0   2   8      311.55      314.60      3.15 o 
   1   2   8      127.92      121.44      3.21 o 
   2   2   8       57.06       60.79      1.78 o 
   3   2   8       15.68       17.91      1.31 o 
   4   2   8        0.24        1.18      0.68 o 
   5   2   8       30.89       31.96      1.47 o 
   6   2   8        1.69        0.90      0.84 o 
   7   2   8        0.07       -0.46      1.31 o 
  -7   3   8        0.00        0.24      3.00 o 
  -6   3   8        0.03       -0.23      1.86 o 
  -5   3   8       49.24       50.25      3.60 o 
  -4   3   8      233.93      239.83      7.95 o 
  -3   3   8      271.14      258.67      2.74 o 
  -2   3   8      708.19      677.06      5.50 o 
  -1   3   8      630.99      659.56      5.35 o 
   0   3   8       55.36       65.17      1.25 o 
   1   3   8      377.48      437.60      4.46 o 
   2   3   8       72.57       72.95      2.28 o 
   3   3   8       31.80       28.22      1.43 o 
   4   3   8      106.20      100.05      2.51 o 
   5   3   8       33.56       31.08      1.98 o 
   6   3   8        1.39        1.09      0.87 o 
   7   3   8        0.03       -1.07      2.47 o 
  -7   4   8        8.16        5.40      3.77 o 
  -6   4   8        9.77       11.64      3.77 o 
  -5   4   8        0.05       -1.05      1.05 o 
  -4   4   8      171.20      167.91      7.62 o 
  -3   4   8       15.45       19.98      0.95 o 
  -2   4   8     1133.30     1083.23      8.34 o 
  -1   4   8      120.38      129.78      1.88 o 
   0   4   8      240.99      245.06      2.82 o 
   1   4   8       96.89      105.07      1.63 o 
   2   4   8      826.08      862.50     10.37 o 
   3   4   8      175.68      161.02      3.37 o 
   4   4   8       21.10       20.12      1.79 o 
   5   4   8        0.75        0.91      0.77 o 
   6   4   8        0.08        1.16      0.89 o 
  -7   5   8        9.79       11.36      4.24 o 
  -6   5   8        2.34       -0.09      1.72 o 
  -5   5   8        4.84        2.35      1.67 o 
  -4   5   8      487.16      505.45      6.65 o 
  -3   5   8       55.79       64.04      1.35 o 
  -2   5   8      257.35      259.26      2.63 o 
  -1   5   8       71.56       60.85      1.18 o 
   0   5   8     1268.17     1341.53     10.12 o 
   1   5   8      630.47      651.22      5.33 o 
   2   5   8       74.28       74.30      2.68 o 
   3   5   8      445.91      456.06      7.42 o 
   4   5   8       57.27       54.47      2.22 o 
   5   5   8        6.23       10.00      1.32 o 
   6   5   8        3.22        3.20      1.06 o 
  -7   6   8        0.12       -1.79      3.33 o 
  -6   6   8        1.36        0.29      1.73 o 
  -5   6   8       15.54       12.92      2.44 o 
  -4   6   8       46.13       45.66      2.45 o 
  -3   6   8       30.24       26.94      1.04 o 
  -2   6   8      127.64      119.59      1.72 o 
  -1   6   8      438.91      415.09      3.80 o 
   0   6   8        2.81        0.76      0.45 o 
   1   6   8        0.02       -0.21      0.34 o 
   2   6   8      183.24      193.27      4.19 o 
   3   6   8      241.40      243.33      5.14 o 
   4   6   8       33.61       30.21      2.24 o 
   5   6   8        0.01        1.02      0.77 o 
   6   6   8        2.01        3.20      1.62 o 
  -6   7   8        2.86        2.24      2.04 o 
  -5   7   8       33.86       32.53      4.81 o 
  -4   7   8       16.36       15.67      2.47 o 
  -3   7   8       33.01       26.00      1.40 o 
  -2   7   8      160.58      158.34      2.31 o 
  -1   7   8       34.45       37.97      1.13 o 
   0   7   8      366.73      364.24      3.59 o 
   1   7   8       23.34       25.54      1.21 o 
   2   7   8      104.68      105.76      3.16 o 
   3   7   8      121.83      113.78      3.51 o 
   4   7   8        9.37        9.85      1.27 o 
   5   7   8       14.01       13.38      1.58 o 
   6   7   8        0.11       -1.03      1.03 o 
  -6   8   8        0.52        0.25      3.54 o 
  -5   8   8        0.36        0.65      1.73 o 
  -4   8   8       14.51       18.49      4.89 o 
  -3   8   8        8.55        8.78      1.03 o 
  -2   8   8       60.60       47.11      1.63 o 
  -1   8   8        7.02        6.39      0.65 o 
   0   8   8        4.88        3.98      0.60 o 
   1   8   8        0.18        0.51      0.57 o 
   2   8   8        0.93        0.58      0.86 o 
   3   8   8      190.22      189.44      4.13 o 
   4   8   8        0.15        1.58      1.05 o 
   5   8   8       17.41       16.87      2.43 o 
   6   8   8        0.33       -1.59      2.74 o 
  -6   9   8        0.05        0.19      3.53 o 
  -5   9   8       11.97        8.91      3.69 o 
  -4   9   8        0.19       -1.56      1.56 o 
  -3   9   8        0.18       -0.59      0.85 o 
  -2   9   8       25.66       22.87      1.34 o 
  -1   9   8        9.05        7.30      0.83 o 
   0   9   8       20.06       18.58      1.06 o 
   1   9   8      123.54      121.21      2.37 o 
   2   9   8       74.44       65.29      4.86 o 
   3   9   8        8.16        6.45      1.13 o 
   4   9   8        1.61        2.13      0.93 o 
   5   9   8        0.06        0.04      1.18 o 
  -5  10   8        2.22        1.43      3.34 o 
  -4  10   8        3.92        0.02      1.53 o 
  -3  10   8        1.32        1.57      1.00 o 
  -2  10   8      379.96      345.17      4.97 o 
  -1  10   8       17.94       20.72      1.49 o 
   0  10   8        0.00       -0.35      0.79 o 
   1  10   8        4.12        2.53      0.83 o 
   2  10   8       28.60       31.33      2.01 o 
   3  10   8        2.62        4.33      1.05 o 
   4  10   8       23.34       25.23      2.08 o 
   5  10   8        7.12        6.68      1.78 o 
  -5  11   8        8.81        3.84      3.94 o 
  -4  11   8       25.03       22.85      3.12 o 
  -3  11   8        5.47        1.92      1.79 o 
  -2  11   8        9.41        8.60      1.18 o 
  -1  11   8        5.44        5.58      1.24 o 
   0  11   8       14.49       11.56      1.15 o 
   1  11   8        9.57        8.85      1.12 o 
   2  11   8        3.77        6.62      1.19 o 
   3  11   8        6.48        7.64      1.29 o 
   4  11   8        0.16       -0.87      1.07 o 
  -4  12   8        7.89        9.93      3.20 o 
  -3  12   8        4.08        2.31      1.27 o 
  -2  12   8       22.48       17.33      1.73 o 
  -1  12   8       60.18       59.88      2.32 o 
   0  12   8        0.65        0.90      0.88 o 
   1  12   8        1.69        2.31      0.90 o 
   2  12   8        5.78        5.47      2.01 o 
   3  12   8        0.33        1.97      1.13 o 
   4  12   8        3.94        1.53      1.54 o 
  -3  13   8        9.58       12.65      1.77 o 
  -2  13   8        2.90        4.16      1.22 o 
  -1  13   8        6.61        9.49      1.71 o 
   0  13   8        3.40        4.36      1.29 o 
   1  13   8        0.73        1.92      0.94 o 
   2  13   8        0.00        3.32      1.69 o 
   3  13   8       15.90       16.71      4.31 o 
  -2  14   8        0.37        2.72      1.24 o 
  -1  14   8        1.13        1.38      1.89 o 
   0  14   8        6.96        5.59      1.36 o 
   1  14   8        3.56        1.92      1.07 o 
  -7   1   9        0.31       -2.10      2.10 o 
  -6   1   9       35.80       39.65      3.79 o 
  -5   1   9       20.61       22.63      3.73 o 
  -4   1   9        0.57       -1.54      1.54 o 
  -3   1   9       42.75       35.54      1.52 o 
  -2   1   9       91.04       99.86      1.81 o 
  -1   1   9       19.19       16.99      0.88 o 
   0   1   9      148.04      150.52      2.13 o 
   1   1   9      895.76      901.51     12.81 o 
   2   1   9       84.99       85.35      2.69 o 
   3   1   9       69.19       67.60      2.55 o 
   4   1   9       67.25       59.92      2.24 o 
   5   1   9        2.60        2.99      0.81 o 
   6   1   9        2.85        2.91      0.78 o 
   7   1   9        1.73        1.39      1.29 o 
  -7   2   9        9.65       11.54      2.95 o 
  -6   2   9        2.64       -0.05      2.03 o 
  -5   2   9       57.96       61.88      3.75 o 
  -4   2   9      151.04      144.83      4.88 o 
  -3   2   9      118.78      121.51      2.70 o 
  -2   2   9      332.66      368.76      4.05 o 
  -1   2   9      794.50      804.31      6.90 o 
   0   2   9      441.91      436.10      4.58 o 
   1   2   9      727.77      794.12      7.27 o 
   2   2   9      109.75      102.78      2.64 o 
   3   2   9      178.51      175.86      3.64 o 
   4   2   9      208.20      196.79      4.19 o 
   5   2   9       45.22       39.25      1.58 o 
   6   2   9        0.91        1.63      0.91 o 
   7   2   9        0.16        1.24      1.54 o 
  -7   3   9        6.79        2.02      3.70 o 
  -6   3   9       38.25       35.39      3.51 o 
  -5   3   9       54.19       48.07      3.54 o 
  -4   3   9      535.77      524.07      9.97 o 
  -3   3   9        8.08        6.44      0.66 o 
  -2   3   9      208.46      214.35      2.54 o 
  -1   3   9      763.79      776.34      7.16 o 
   0   3   9      192.48      236.31      2.71 o 
   1   3   9      250.74      263.94      3.12 o 
   2   3   9       28.09       30.61      1.38 o 
   3   3   9       91.07       86.86      2.48 o 
   4   3   9       50.33       53.95      2.83 o 
   5   3   9        1.13        0.42      0.75 o 
   6   3   9        0.12        0.33      1.16 o 
   7   3   9        2.50        3.19      2.27 o 
  -7   4   9        3.01        3.14      3.81 o 
  -6   4   9        7.82        7.20      3.38 o 
  -5   4   9        0.87        2.20      1.67 o 
  -4   4   9      127.09      121.75      4.39 o 
  -3   4   9       12.01       16.12      0.93 o 
  -2   4   9       11.40       16.05      0.83 o 
  -1   4   9        0.04        0.23      0.34 o 
   0   4   9      360.76      336.80      3.59 o 
   1   4   9      341.53      359.93      3.72 o 
   2   4   9      140.40      151.21      3.09 o 
   3   4   9      143.11      129.45      4.14 o 
   4   4   9       34.58       34.25      2.17 o 
   5   4   9       14.71        9.70      1.37 o 
   6   4   9        1.79        2.11      1.37 o 
  -7   5   9        4.88        6.51      3.89 o 
  -6   5   9        4.14        1.05      3.02 o 
  -5   5   9        5.90        4.10      2.89 o 
  -4   5   9       56.92       56.09      2.41 o 
  -3   5   9        1.67        1.86      0.64 o 
  -2   5   9       14.32       10.99      0.82 o 
  -1   5   9       85.48       93.09      1.61 o 
   0   5   9       50.91       64.79      1.46 o 
   1   5   9        7.77        9.36      0.59 o 
   2   5   9        0.03        0.10      0.40 o 
   3   5   9        2.93        2.33      1.08 o 
   4   5   9        1.10        1.75      1.21 o 
   5   5   9        0.99        0.62      0.76 o 
   6   5   9        1.28        0.94      1.44 o 
  -7   6   9        1.56       -2.96      2.96 o 
  -6   6   9        0.42       -2.26      2.56 o 
  -5   6   9       10.36        5.86      3.16 o 
  -4   6   9       40.03       39.31      2.73 o 
  -3   6   9      232.27      229.00      3.14 o 
  -2   6   9      377.31      358.99      3.46 o 
  -1   6   9       71.45       73.62      1.41 o 
   0   6   9       16.22       14.09      0.74 o 
   1   6   9       12.22       16.41      0.81 o 
   2   6   9       44.60       39.84      2.00 o 
   3   6   9       82.44       78.90      3.07 o 
   4   6   9        4.73        5.42      1.21 o 
   5   6   9        0.66        0.84      0.80 o 
   6   6   9        0.50        0.65      1.07 o 
  -6   7   9       31.82       41.58      6.05 o 
  -5   7   9       11.18       15.34      3.99 o 
  -4   7   9       44.09       52.69      3.32 o 
  -3   7   9       49.32       44.31      2.32 o 
  -2   7   9        1.07        0.37      0.56 o 
  -1   7   9       79.15       81.65      1.95 o 
   0   7   9       77.27       80.19      1.55 o 
   1   7   9      144.05      140.37      2.51 o 
   2   7   9       18.78       19.89      1.72 o 
   3   7   9      102.62      100.61      4.65 o 
   4   7   9       31.27       34.78      2.22 o 
   5   7   9        4.04        5.80      1.83 o 
   6   7   9       10.03       13.70      2.12 o 
  -6   8   9        0.16       -0.25      3.43 o 
  -5   8   9        0.12       -1.67      2.63 o 
  -4   8   9       36.99       32.39      3.00 o 
  -3   8   9       10.05        7.70      1.01 o 
  -2   8   9        9.73        8.49      0.94 o 
  -1   8   9       43.28       35.99      1.17 o 
   0   8   9       98.89       95.17      1.93 o 
   1   8   9       94.76       96.55      2.34 o 
   2   8   9       19.30       21.10      1.84 o 
   3   8   9      106.91      105.96      3.56 o 
   4   8   9        8.00        7.45      1.19 o 
   5   8   9        0.97        1.17      0.84 o 
  -6   9   9        6.58        9.46      4.56 o 
  -5   9   9        0.82       -2.72      2.78 o 
  -4   9   9        3.41        4.02      4.37 o 
  -3   9   9       17.39       17.01      1.33 o 
  -2   9   9        0.06        0.15      0.66 o 
  -1   9   9        6.19        8.10      0.91 o 
   0   9   9       42.64       41.08      1.40 o 
   1   9   9       46.55       42.85      1.66 o 
   2   9   9       59.67       60.30      2.65 o 
   3   9   9        4.68        3.90      1.03 o 
   4   9   9        0.03        0.91      0.91 o 
   5   9   9        0.85       -0.06      1.26 o 
  -5  10   9        0.91       -0.79      3.23 o 
  -4  10   9        2.40        4.15      1.84 o 
  -3  10   9       10.14       11.84      2.37 o 
  -2  10   9        1.94        3.07      0.89 o 
  -1  10   9        6.17        5.73      1.02 o 
   0  10   9        1.76        1.79      0.71 o 
   1  10   9        6.01        6.23      1.00 o 
   2  10   9        6.31        6.13      1.24 o 
   3  10   9       16.74       15.22      1.61 o 
   4  10   9        2.32        1.59      0.96 o 
   5  10   9        1.09        3.71      2.08 o 
  -5  11   9        1.18       -2.07      3.53 o 
  -4  11   9       10.35       10.67      2.55 o 
  -3  11   9        4.05        2.50      1.20 o 
  -2  11   9        5.26        5.72      1.43 o 
  -1  11   9        3.54        2.22      0.93 o 
   0  11   9        8.48        7.61      1.03 o 
   1  11   9       10.68       10.92      1.30 o 
   2  11   9        0.49        1.24      0.83 o 
   3  11   9        7.06        8.21      1.35 o 
   4  11   9        1.86        2.44      1.37 o 
  -4  12   9       10.61       12.94      3.44 o 
  -3  12   9        0.14       -0.79      1.14 o 
  -2  12   9        0.13        0.21      0.92 o 
  -1  12   9        0.57        1.60      0.96 o 
   0  12   9        9.21        9.59      1.44 o 
   1  12   9       30.11       31.03      1.97 o 
   2  12   9        8.70        9.97      2.20 o 
   3  12   9       24.10       24.04      2.39 o 
  -3  13   9       21.93       26.52      2.30 o 
  -2  13   9        0.55        1.48      1.11 o 
  -1  13   9        3.33        4.66      1.50 o 
   0  13   9        2.39        0.83      1.35 o 
   1  13   9       17.63       20.25      1.72 o 
   2  13   9       12.33       13.56      3.81 o 
  -2  14   9        2.54        2.08      1.80 o 
  -1  14   9        0.36        1.81      1.29 o 
   0  14   9        0.02       -0.08      1.07 o 
   1  14   9        4.64        3.70      3.33 o 
  -7   0  10       63.30       64.49      7.26 o 
  -6   0  10      307.95      318.41     12.00 o 
  -5   0  10       82.07       75.32      5.65 o 
  -4   0  10      102.01       94.41      5.84 o 
  -3   0  10     1659.28     1723.81     24.44 o 
  -2   0  10      394.41      455.01      8.17 o 
  -1   0  10     1950.42     1990.36     45.20 o 
   0   0  10     3158.23     3126.72     33.91 o 
   1   0  10      201.44      226.72      6.52 o 
   2   0  10        0.05        0.89      0.75 o 
   3   0  10      147.13      136.69      5.45 o 
   4   0  10      109.01      107.74      5.16 o 
   5   0  10        0.48       -0.69      0.69 o 
   6   0  10       15.13       17.82      2.08 o 
  -7   1  10        1.70        0.51      2.34 o 
  -6   1  10       34.09       37.07      3.73 o 
  -5   1  10      176.35      174.44      8.04 o 
  -4   1  10       37.19       39.58      1.40 o 
  -3   1  10        3.40        4.47      0.92 o 
  -2   1  10      371.41      357.39      4.28 o 
  -1   1  10       78.49       86.04      1.95 o 
   0   1  10       19.60       21.17      0.95 o 
   1   1  10        8.36        6.90      0.92 o 
   2   1  10      224.76      222.70      4.82 o 
   3   1  10      276.97      271.94      5.83 o 
   4   1  10       22.81       27.44      1.75 o 
   5   1  10        0.13        0.95      0.64 o 
   6   1  10       22.06       21.27      1.35 o 
   7   1  10        0.63        0.92      1.44 o 
  -7   2  10       12.47        9.05      2.91 o 
  -6   2  10        1.07        0.73      1.93 o 
  -5   2  10       61.79       59.83      3.76 o 
  -4   2  10      104.09       91.10      2.46 o 
  -3   2  10       39.34       42.44      2.17 o 
  -2   2  10       94.79      101.16      1.68 o 
  -1   2  10      429.37      454.02      4.42 o 
   0   2  10      386.79      399.13      3.95 o 
   1   2  10        9.73       10.18      0.46 o 
   2   2  10        0.97        0.69      0.50 o 
   3   2  10      299.30      285.00      6.21 o 
   4   2  10       38.64       38.26      1.94 o 
   5   2  10       17.81       14.74      1.14 o 
   6   2  10        2.07        1.78      0.98 o 
   7   2  10        0.31        0.00      1.43 o 
  -7   3  10        3.79        6.89      3.85 o 
  -6   3  10       17.02       18.80      3.17 o 
  -5   3  10        2.36        1.74      1.79 o 
  -4   3  10       34.93       39.40      2.15 o 
  -3   3  10      106.58      101.79      1.87 o 
  -2   3  10        6.89        7.30      0.65 o 
  -1   3  10       36.83       39.92      1.13 o 
   0   3  10      101.27       82.93      1.51 o 
   1   3  10      153.76      149.58      2.01 o 
   2   3  10        2.67        5.12      0.84 o 
   3   3  10      100.27      110.43      2.87 o 
   4   3  10        0.48        1.09      1.00 o 
   5   3  10        6.57        5.23      1.23 o 
   6   3  10        1.98        1.53      0.90 o 
  -7   4  10        2.97        1.39      3.55 o 
  -6   4  10        0.28       -1.62      2.47 o 
  -5   4  10        3.21        2.86      1.71 o 
  -4   4  10      446.61      425.89      6.68 o 
  -3   4  10     1219.38     1195.16     10.24 o 
  -2   4  10        4.28        4.06      0.54 o 
  -1   4  10      240.61      235.68      2.94 o 
   0   4  10        4.39        2.24      0.55 o 
   1   4  10        7.57        4.99      0.53 o 
   2   4  10        3.76        5.60      1.01 o 
   3   4  10      171.14      167.61      4.26 o 
   4   4  10      275.68      268.77      5.73 o 
   5   4  10        1.58        1.60      0.85 o 
   6   4  10        0.38        0.08      0.86 o 
  -7   5  10        7.44       -0.97      3.15 o 
  -6   5  10       24.24       19.08      4.33 o 
  -5   5  10       30.47       28.18      4.68 o 
  -4   5  10      170.07      175.50      3.85 o 
  -3   5  10      421.42      419.33      5.32 o 
  -2   5  10      430.40      441.12      5.67 o 
  -1   5  10      442.26      402.15      3.99 o 
   0   5  10      457.08      457.19      4.68 o 
   1   5  10        3.53        6.51      1.28 o 
   2   5  10       71.86       78.67      2.26 o 
   3   5  10      104.39       98.89      3.15 o 
   4   5  10       53.83       51.36      3.69 o 
   5   5  10        1.44        0.57      0.79 o 
   6   5  10        0.34        2.15      1.13 o 
  -7   6  10        2.54        1.03      3.42 o 
  -6   6  10        4.04        6.48      3.56 o 
  -5   6  10        2.38        2.46      2.83 o 
  -4   6  10      237.84      228.73      5.29 o 
  -3   6  10     1451.68     1448.25     12.31 o 
  -2   6  10       89.07       84.63      1.79 o 
  -1   6  10       16.66       21.53      1.17 o 
   0   6  10       49.15       45.79      1.27 o 
   1   6  10      149.93      144.35      1.86 o 
   2   6  10       42.09       40.51      2.19 o 
   3   6  10       72.67       82.52      2.97 o 
   4   6  10      265.64      259.18      7.01 o 
   5   6  10        1.35        2.13      0.94 o 
   6   6  10        0.01       -1.11      1.11 o 
  -6   7  10       25.05       23.23      5.05 o 
  -5   7  10        1.45        1.36      2.80 o 
  -4   7  10        6.28        4.02      1.61 o 
  -3   7  10       45.53       45.72      1.80 o 
  -2   7  10       62.53       63.33      2.21 o 
  -1   7  10      161.21      144.25      2.13 o 
   0   7  10        5.04        7.46      0.72 o 
   1   7  10       77.79       77.94      1.85 o 
   2   7  10        0.00        0.19      0.68 o 
   3   7  10      131.76      134.18      3.98 o 
   4   7  10        3.59        3.36      0.98 o 
   5   7  10        0.19        0.04      0.82 o 
   6   7  10        4.14        9.89      3.32 o 
  -6   8  10        1.16        1.89      3.51 o 
  -5   8  10        8.37       11.60      4.02 o 
  -4   8  10       21.16       16.87      3.40 o 
  -3   8  10        0.38       -0.33      0.72 o 
  -2   8  10      179.76      170.52      2.93 o 
  -1   8  10        8.41        5.20      0.62 o 
   0   8  10       92.12       94.28      1.94 o 
   1   8  10       35.71       35.56      1.98 o 
   2   8  10        0.96        2.78      0.92 o 
   3   8  10       32.33       33.97      2.69 o 
   4   8  10        3.31        3.37      0.97 o 
   5   8  10        7.92        8.79      1.70 o 
  -6   9  10        6.70       12.00      4.64 o 
  -5   9  10        2.96        0.98      3.21 o 
  -4   9  10        0.05        0.05      2.12 o 
  -3   9  10        3.82        3.58      0.92 o 
  -2   9  10        0.66       -0.29      0.68 o 
  -1   9  10       20.92       18.51      1.22 o 
   0   9  10       43.79       44.14      1.46 o 
   1   9  10       53.09       48.66      1.69 o 
   2   9  10        6.52        6.18      1.20 o 
   3   9  10        9.53       10.01      1.50 o 
   4   9  10        0.48        1.37      0.90 o 
   5   9  10        5.42        5.59      1.65 o 
  -5  10  10        1.10       -1.71      3.20 o 
  -4  10  10       43.28       43.45      4.62 o 
  -3  10  10        9.93       10.78      1.24 o 
  -2  10  10        3.22        1.87      1.01 o 
  -1  10  10      155.68      152.93      3.32 o 
   0  10  10       34.64       39.25      1.72 o 
   1  10  10        2.53        2.41      0.80 o 
   2  10  10        7.98        8.73      1.43 o 
   3  10  10        2.61        4.28      1.08 o 
   4  10  10        0.16       -1.03      1.14 o 
  -5  11  10        0.12        2.86      4.09 o 
  -4  11  10       11.78       16.47      2.81 o 
  -3  11  10        0.01       -0.04      1.11 o 
  -2  11  10        6.89        8.45      1.15 o 
  -1  11  10       35.13       27.14      1.75 o 
   0  11  10        1.26        1.13      0.82 o 
   1  11  10       23.67       27.00      1.78 o 
   2  11  10        5.42        3.81      1.08 o 
   3  11  10        4.03        4.22      1.11 o 
   4  11  10        1.75        2.44      1.50 o 
  -4  12  10        0.31        2.81      2.35 o 
  -3  12  10        0.68        0.87      1.66 o 
  -2  12  10        5.81        2.85      1.04 o 
  -1  12  10       35.82       32.26      3.21 o 
   0  12  10        4.20        4.83      1.83 o 
   1  12  10       14.78       14.05      1.43 o 
   2  12  10        1.88       -0.06      1.45 o 
   3  12  10        3.83        5.92      1.51 o 
  -3  13  10       13.11       16.36      2.68 o 
  -2  13  10        0.31        0.73      1.52 o 
  -1  13  10        2.24        1.45      1.04 o 
   0  13  10        2.53        2.37      1.18 o 
   1  13  10       35.11       37.47      3.03 o 
   2  13  10       19.87       19.01      4.08 o 
  -1  14  10        0.48        1.77      1.22 o 
   0  14  10        0.70        0.31      1.13 o 
  -7   1  11        6.80        7.62      2.78 o 
  -6   1  11       23.31       24.69      3.30 o 
  -5   1  11       12.52       13.65      2.48 o 
  -4   1  11        0.08       -0.45      0.64 o 
  -3   1  11       66.67       63.69      2.11 o 
  -2   1  11      662.06      667.25      6.64 o 
  -1   1  11       15.27       14.23      0.91 o 
   0   1  11      954.65      948.96      8.13 o 
   1   1  11       25.29       28.48      1.70 o 
   2   1  11       58.53       52.94      3.37 o 
   3   1  11       69.01       64.73      2.66 o 
   4   1  11       49.09       47.76      2.49 o 
   5   1  11        2.70        2.12      0.78 o 
   6   1  11        0.22        0.87      0.77 o 
  -7   2  11        6.41        6.64      2.69 o 
  -6   2  11        6.80        3.93      2.22 o 
  -5   2  11       14.24       14.34      2.42 o 
  -4   2  11      204.07      199.54      3.95 o 
  -3   2  11        0.12        0.12      0.79 o 
  -2   2  11       21.77       25.39      1.00 o 
  -1   2  11      239.19      253.09      3.15 o 
   0   2  11       26.91       27.95      0.94 o 
   1   2  11      319.22      348.61      3.83 o 
   2   2  11      281.56      275.96      7.40 o 
   3   2  11      112.91      110.56      2.98 o 
   4   2  11       42.06       36.33      1.94 o 
   5   2  11        1.06        1.10      0.67 o 
   6   2  11        8.42        8.52      1.36 o 
  -7   3  11        0.65        0.59      3.50 o 
  -6   3  11       35.86       40.21      3.67 o 
  -5   3  11        9.39        7.19      2.92 o 
  -4   3  11       36.41       35.54      2.66 o 
  -3   3  11      182.66      190.88      3.16 o 
  -2   3  11        0.00        0.72      0.47 o 
  -1   3  11      371.66      349.13      3.81 o 
   0   3  11      154.19      165.82      2.28 o 
   1   3  11       72.55       76.25      1.26 o 
   2   3  11        1.64        1.40      1.13 o 
   3   3  11       37.68       43.85      3.37 o 
   4   3  11        4.14        6.13      1.03 o 
   5   3  11        0.64        0.54      0.79 o 
   6   3  11        4.17        3.46      1.08 o 
  -7   4  11       20.28       17.22      4.87 o 
  -6   4  11        2.54        1.60      2.84 o 
  -5   4  11        0.01       -0.13      2.21 o 
  -4   4  11        1.38        0.61      0.59 o 
  -3   4  11       47.94       51.96      1.56 o 
  -2   4  11      201.59      193.14      2.71 o 
  -1   4  11      164.78      181.05      2.57 o 
   0   4  11        0.09       -0.31      0.39 o 
   1   4  11      235.48      245.47      3.73 o 
   2   4  11       14.13       14.59      1.23 o 
   3   4  11        1.74        0.25      0.53 o 
   4   4  11       11.01        6.96      1.29 o 
   5   4  11        3.62        2.86      1.39 o 
   6   4  11        2.58        3.17      1.18 o 
  -7   5  11        1.05       -3.02      3.02 o 
  -6   5  11        0.11        1.19      2.67 o 
  -5   5  11        2.39        3.36      2.84 o 
  -4   5  11       12.30       15.77      1.04 o 
  -3   5  11       30.70       32.74      1.36 o 
  -2   5  11      150.12      148.74      2.21 o 
  -1   5  11       91.22       96.16      1.93 o 
   0   5  11        0.76        0.59      0.45 o 
   1   5  11       53.07       61.76      1.82 o 
   2   5  11       22.02       21.39      1.36 o 
   3   5  11        0.63        0.56      0.71 o 
   4   5  11       15.31       15.51      1.74 o 
   5   5  11        0.92       -0.68      1.24 o 
   6   5  11        0.82        0.98      1.09 o 
  -6   6  11        0.02       -2.28      2.78 o 
  -5   6  11        8.73        7.60      3.33 o 
  -4   6  11       86.40       83.77      2.16 o 
  -3   6  11       35.04       35.14      1.42 o 
  -2   6  11       48.42       50.11      1.27 o 
  -1   6  11      372.98      345.61      3.79 o 
   0   6  11      209.07      223.48      3.05 o 
   1   6  11       71.31       68.59      1.95 o 
   2   6  11       20.72       19.53      1.70 o 
   3   6  11        3.15        3.75      1.05 o 
   4   6  11       28.66       36.19      2.56 o 
   5   6  11       11.56       14.23      1.60 o 
   6   6  11       16.84       18.58      2.76 o 
  -6   7  11       13.47        8.51      4.01 o 
  -5   7  11       23.56       24.35      4.70 o 
  -4   7  11       61.22       58.68      2.67 o 
  -3   7  11      425.40      391.26      5.27 o 
  -2   7  11       78.52       72.34      1.69 o 
  -1   7  11       12.01       12.66      0.82 o 
   0   7  11      455.90      422.26      4.42 o 
   1   7  11        2.86        3.04      0.61 o 
   2   7  11        1.55       -0.61      0.61 o 
   3   7  11       13.77       15.68      1.71 o 
   4   7  11       15.00       16.71      1.89 o 
   5   7  11        2.08        1.40      0.92 o 
  -6   8  11        4.49        0.17      3.65 o 
  -5   8  11        1.82       -1.09      2.85 o 
  -4   8  11       36.62       35.49      7.38 o 
  -3   8  11        0.02        1.08      0.75 o 
  -2   8  11        5.43        3.28      0.96 o 
  -1   8  11       57.42       52.67      1.38 o 
   0   8  11       13.06       13.89      1.02 o 
   1   8  11      162.44      158.25      3.07 o 
   2   8  11       21.85       20.34      1.84 o 
   3   8  11       48.41       52.57      2.64 o 
   4   8  11        3.70        2.47      0.92 o 
   5   8  11        0.04        0.61      1.18 o 
  -6   9  11        9.35        5.29      4.43 o 
  -5   9  11        0.17       -0.83      3.15 o 
  -4   9  11        3.96        5.26      4.14 o 
  -3   9  11       11.57       16.07      1.44 o 
  -2   9  11       20.87       20.24      1.29 o 
  -1   9  11        7.00        4.32      0.90 o 
   0   9  11       98.05       97.28      2.25 o 
   1   9  11        1.29        1.17      0.60 o 
   2   9  11       14.81       19.29      1.90 o 
   3   9  11        1.82        2.24      0.99 o 
   4   9  11        6.54        6.23      2.17 o 
   5   9  11        0.02        1.32      1.39 o 
  -5  10  11        3.04        3.90      3.62 o 
  -4  10  11        0.34       -0.55      1.96 o 
  -3  10  11        0.62        0.58      0.87 o 
  -2  10  11        1.66        0.96      0.85 o 
  -1  10  11        0.00        0.50      0.78 o 
   0  10  11        1.89        1.24      0.77 o 
   1  10  11        5.10        4.93      0.82 o 
   2  10  11       22.72       22.29      2.07 o 
   3  10  11        0.84        0.37      1.04 o 
   4  10  11        2.44        2.01      1.26 o 
  -5  11  11        0.07       -3.30      3.30 o 
  -4  11  11        1.71        0.42      4.44 o 
  -3  11  11        3.05        2.29      1.22 o 
  -2  11  11        1.04        0.34      0.84 o 
  -1  11  11        3.92        4.06      0.92 o 
   0  11  11        7.05        5.79      1.11 o 
   1  11  11        4.25        3.72      1.49 o 
   2  11  11        5.75        2.71      1.13 o 
   3  11  11        0.18       -0.17      1.14 o 
   4  11  11        6.99        5.81      1.67 o 
  -4  12  11       24.25       40.55      5.27 o 
  -3  12  11        0.09        1.28      1.23 o 
  -2  12  11       22.50       23.98      2.20 o 
  -1  12  11       37.01       37.91      2.13 o 
   0  12  11       12.69       14.47      1.62 o 
   1  12  11        1.65        1.15      1.41 o 
   2  12  11        9.49       18.40      2.97 o 
   3  12  11       26.28       27.45      3.13 o 
  -3  13  11        5.97        8.85      1.75 o 
  -2  13  11        0.37        1.00      1.16 o 
  -1  13  11        1.14        1.61      1.00 o 
   0  13  11       27.26       30.30      2.22 o 
   1  13  11        0.31        0.43      1.67 o 
   2  13  11        5.79       10.99      3.48 o 
  -7   0  12        0.58       -1.68      3.17 o 
  -6   0  12      193.69      184.05      9.21 o 
  -5   0  12       17.66       23.83      4.22 o 
  -4   0  12       15.19       14.44      1.67 o 
  -3   0  12        1.62       -0.40      1.16 o 
  -2   0  12     1384.26     1419.54     20.84 o 
  -1   0  12      212.61      225.50      5.18 o 
   0   0  12      209.86      186.70      3.85 o 
   1   0  12      367.86      396.54      8.00 o 
   2   0  12       21.23       19.54      2.42 o 
   3   0  12       62.83       69.56      4.07 o 
   4   0  12        7.72        6.16      1.68 o 
   5   0  12        5.06        4.09      1.33 o 
   6   0  12       11.15       13.25      1.77 o 
  -7   1  12        0.45       -0.47      2.37 o 
  -6   1  12       42.15       50.89      4.28 o 
  -5   1  12       91.63       82.20      4.20 o 
  -4   1  12        8.84        7.35      0.98 o 
  -3   1  12      137.67      136.04      3.01 o 
  -2   1  12       33.29       34.26      1.27 o 
  -1   1  12      454.77      483.11      5.43 o 
   0   1  12      127.45      127.81      1.94 o 
   1   1  12        4.87        4.44      0.66 o 
   2   1  12       43.35       47.04      2.96 o 
   3   1  12      339.65      318.96      6.77 o 
   4   1  12       38.46       39.93      2.04 o 
   5   1  12        9.22       10.74      1.44 o 
   6   1  12        4.56        2.94      0.92 o 
  -7   2  12       12.96       18.20      3.31 o 
  -6   2  12       11.36       12.09      3.10 o 
  -5   2  12       23.82       27.78      5.28 o 
  -4   2  12       93.65       87.55      2.27 o 
  -3   2  12        0.21        0.77      1.72 o 
  -2   2  12       31.12       23.94      1.05 o 
  -1   2  12      237.14      211.09      2.75 o 
   0   2  12      230.23      217.89      2.72 o 
   1   2  12      110.37      117.73      1.70 o 
   2   2  12        3.63        2.46      1.10 o 
   3   2  12       16.56       14.67      1.41 o 
   4   2  12       65.30       62.85      2.46 o 
   5   2  12        4.30        4.19      1.02 o 
   6   2  12        0.61        1.45      0.93 o 
  -7   3  12        4.80        4.02      3.75 o 
  -6   3  12        7.06        5.65      2.38 o 
  -5   3  12       21.98       24.71      2.92 o 
  -4   3  12       26.23       25.90      1.46 o 
  -3   3  12        0.25       -0.24      0.74 o 
  -2   3  12        0.45        2.02      0.64 o 
  -1   3  12        8.78       12.10      0.83 o 
   0   3  12      397.30      407.89      4.27 o 
   1   3  12      113.69      130.06      1.83 o 
   2   3  12        0.89        0.28      0.50 o 
   3   3  12        4.70        5.33      1.01 o 
   4   3  12       10.64       11.79      1.35 o 
   5   3  12        2.81        1.34      1.00 o 
   6   3  12        1.25       -0.43      0.78 o 
  -7   4  12        0.02        2.96      3.51 o 
  -6   4  12        0.67       -1.75      2.60 o 
  -5   4  12       18.53       21.79      2.66 o 
  -4   4  12        9.30        9.57      1.03 o 
  -3   4  12     1581.67     1526.49     14.40 o 
  -2   4  12      548.18      534.81      5.43 o 
  -1   4  12       31.83       28.47      1.15 o 
   0   4  12        3.43        4.24      0.59 o 
   1   4  12       10.11       10.13      0.94 o 
   2   4  12        0.00        1.08      0.57 o 
   3   4  12       31.18       35.78      1.93 o 
   4   4  12      116.39      122.77      4.57 o 
   5   4  12       14.23       12.34      1.51 o 
   6   4  12        1.47        2.36      1.17 o 
  -7   5  12        3.61        0.35      3.31 o 
  -6   5  12        0.01       -1.12      2.51 o 
  -5   5  12       10.65        8.90      3.32 o 
  -4   5  12        1.09        1.39      0.79 o 
  -3   5  12        0.18        0.25      0.56 o 
  -2   5  12        0.20       -0.58      0.58 o 
  -1   5  12        0.57        2.04      0.62 o 
   0   5  12       94.31       89.36      2.22 o 
   1   5  12       37.08       34.40      2.28 o 
   2   5  12        6.03        4.70      0.86 o 
   3   5  12       98.47       87.96      7.10 o 
   4   5  12        0.02        0.89      0.82 o 
   5   5  12       13.71       14.38      1.59 o 
   6   5  12        0.01       -0.60      1.21 o 
  -6   6  12        2.63        7.56      3.80 o 
  -5   6  12        0.00       -2.33      2.33 o 
  -4   6  12        3.10        2.89      1.12 o 
  -3   6  12      625.00      615.53      6.92 o 
  -2   6  12      910.30      910.01      7.75 o 
  -1   6  12       47.78       42.16      1.55 o 
   0   6  12       95.84      104.63      2.07 o 
   1   6  12        7.85       13.26      1.15 o 
   2   6  12        0.32        0.91      0.71 o 
   3   6  12        7.18        6.16      1.26 o 
   4   6  12      136.64      132.91      6.26 o 
   5   6  12        0.03        1.38      1.00 o 
   6   6  12        0.67        2.30      2.87 o 
  -6   7  12       12.66       10.95      4.29 o 
  -5   7  12        6.31        9.23      3.64 o 
  -4   7  12        0.23        0.73      0.90 o 
  -3   7  12       25.35       28.71      1.78 o 
  -2   7  12       23.65       23.67      1.56 o 
  -1   7  12        9.67        8.79      0.80 o 
   0   7  12      178.09      152.24      2.39 o 
   1   7  12        0.57        0.15      0.67 o 
   2   7  12       23.11       23.45      3.29 o 
   3   7  12       14.49        8.34      1.63 o 
   4   7  12        3.07        3.98      1.33 o 
   5   7  12        0.52        0.72      0.88 o 
  -6   8  12        1.10       -1.18      3.43 o 
  -5   8  12        2.60        1.37      3.19 o 
  -4   8  12        5.05        3.13      1.02 o 
  -3   8  12        0.77       -0.42      0.55 o 
  -2   8  12       86.81       86.75      2.14 o 
  -1   8  12       33.19       38.88      1.26 o 
   0   8  12       94.71       92.58      2.14 o 
   1   8  12       28.35       26.40      1.21 o 
   2   8  12        0.67        0.62      0.78 o 
   3   8  12       34.96       31.08      3.02 o 
   4   8  12        0.36        0.61      0.69 o 
   5   8  12        2.10        1.78      1.30 o 
  -5   9  12       24.60       31.18      5.62 o 
  -4   9  12        0.04        0.32      1.10 o 
  -3   9  12        2.09        1.10      0.83 o 
  -2   9  12        1.57        0.96      0.73 o 
  -1   9  12      120.68      120.20      2.82 o 
   0   9  12       23.69       22.42      1.50 o 
   1   9  12        9.54        7.84      1.08 o 
   2   9  12       29.31       32.01      2.40 o 
   3   9  12        6.38        5.18      1.28 o 
   4   9  12        0.38        1.04      0.97 o 
   5   9  12        0.04        3.90      3.12 o 
  -5  10  12       23.28       30.37      5.72 o 
  -4  10  12        1.04        3.23      1.77 o 
  -3  10  12       52.15       53.44      2.43 o 
  -2  10  12       10.92        9.51      1.14 o 
  -1  10  12       25.32       22.65      1.56 o 
   0  10  12        7.88        8.36      1.05 o 
   1  10  12        2.33        2.90      0.88 o 
   2  10  12        9.11       10.80      1.59 o 
   3  10  12        5.97        5.05      1.33 o 
   4  10  12        7.27        6.84      1.94 o 
  -4  11  12        9.24        7.21      3.79 o 
  -3  11  12        2.23        2.92      1.29 o 
  -2  11  12        0.02        0.21      1.33 o 
  -1  11  12       12.61        8.71      1.36 o 
   0  11  12       13.39       13.64      1.50 o 
   1  11  12        4.66        5.90      1.71 o 
   2  11  12       32.41       35.93      2.70 o 
   3  11  12        2.98        2.48      1.24 o 
  -4  12  12        0.06        2.41      2.14 o 
  -3  12  12        8.58       16.57      3.02 o 
  -2  12  12        1.08        0.12      1.13 o 
  -1  12  12        0.38       -0.81      0.81 o 
   0  12  12       21.49       23.99      2.25 o 
   1  12  12       14.73       13.28      2.37 o 
   2  12  12       63.44       76.24      4.42 o 
   3  12  12        0.51        1.52      1.24 o 
  -2  13  12        0.37        0.28      1.10 o 
  -1  13  12        0.59        0.23      0.97 o 
   0  13  12        8.68       10.46      1.85 o 
   1  13  12       10.09       10.33      3.42 o 
  -7   1  13        1.77        3.86      2.52 o 
  -6   1  13       17.19       16.16      2.91 o 
  -5   1  13        3.47        2.47      1.94 o 
  -4   1  13       59.14       56.68      2.02 o 
  -3   1  13        4.20        6.73      1.14 o 
  -2   1  13        7.75        8.97      0.84 o 
  -1   1  13       49.26       52.38      1.70 o 
   0   1  13      271.16      256.31      3.08 o 
   1   1  13        5.92        7.86      1.14 o 
   2   1  13      297.26      303.35      6.36 o 
   3   1  13       99.68       97.96      3.53 o 
   4   1  13        0.32       -0.26      0.59 o 
   5   1  13        1.73        1.58      0.85 o 
   6   1  13        3.99        5.98      1.13 o 
  -7   2  13        9.46        6.01      2.76 o 
  -6   2  13       37.37       48.54      4.14 o 
  -5   2  13      148.80      134.12     10.07 o 
  -4   2  13        3.40        3.48      0.95 o 
  -3   2  13       18.69       20.06      1.31 o 
  -2   2  13       19.50       20.35      1.03 o 
  -1   2  13       87.26       73.34      1.63 o 
   0   2  13       79.14       73.46      1.56 o 
   1   2  13       16.73       20.72      1.47 o 
   2   2  13      418.97      417.42      9.70 o 
   3   2  13        1.54        1.93      0.79 o 
   4   2  13       20.33       26.99      2.50 o 
   5   2  13       12.17       17.29      1.78 o 
   6   2  13        1.70        2.06      1.02 o 
  -7   3  13        0.30        2.83      3.60 o 
  -6   3  13        6.94        8.41      2.42 o 
  -5   3  13       16.36       15.68      4.35 o 
  -4   3  13      115.82      114.03      2.72 o 
  -3   3  13       21.68       22.08      1.53 o 
  -2   3  13       65.53       59.12      1.55 o 
  -1   3  13      161.22      154.03      2.40 o 
   0   3  13      496.22      465.59      4.80 o 
   1   3  13      260.94      257.17      3.10 o 
   2   3  13       33.57       33.92      1.70 o 
   3   3  13        0.85        0.78      0.62 o 
   4   3  13        0.87        1.96      0.82 o 
   5   3  13        0.86        1.73      1.06 o 
   6   3  13        4.27        6.77      1.42 o 
  -7   4  13        0.08       -2.16      3.17 o 
  -6   4  13        0.99        5.05      3.40 o 
  -5   4  13        6.73        5.76      3.63 o 
  -4   4  13       52.19       48.63      1.94 o 
  -3   4  13      101.99       95.94      2.71 o 
  -2   4  13        2.81        3.89      0.86 o 
  -1   4  13        0.60        1.08      0.66 o 
   0   4  13      141.57      146.26      2.34 o 
   1   4  13       19.75       21.64      1.10 o 
   2   4  13       36.65       40.74      1.82 o 
   3   4  13       45.93       44.31      2.07 o 
   4   4  13        7.12       10.27      1.76 o 
   5   4  13        0.83        2.57      1.16 o 
   6   4  13        2.46        1.42      1.26 o 
  -6   5  13        5.23       -0.61      2.98 o 
  -5   5  13       19.09       17.84      4.17 o 
  -4   5  13       20.75       19.34      1.41 o 
  -3   5  13        4.49        3.68      0.81 o 
  -2   5  13      276.91      266.07      3.55 o 
  -1   5  13      383.64      372.75      4.35 o 
   0   5  13       61.18       54.74      1.53 o 
   1   5  13        0.29       -0.54      0.86 o 
   2   5  13       21.49       18.82      1.64 o 
   3   5  13        2.32        1.70      1.18 o 
   4   5  13        1.63        0.97      0.60 o 
   5   5  13       24.85       31.38      2.24 o 
   6   5  13        3.12        4.24      2.94 o 
  -6   6  13        4.76        6.48      3.66 o 
  -5   6  13        8.37        7.16      3.47 o 
  -4   6  13       28.98       24.77      1.80 o 
  -3   6  13      200.52      183.45      4.23 o 
  -2   6  13      322.26      317.49      4.05 o 
  -1   6  13       35.56       31.97      1.37 o 
   0   6  13      305.60      283.15      3.66 o 
   1   6  13      141.84      138.98      3.26 o 
   2   6  13       33.22       34.68      2.75 o 
   3   6  13       10.09       12.48      1.58 o 
   4   6  13       30.45       30.70      2.47 o 
   5   6  13       14.07       12.65      1.56 o 
  -6   7  13       10.90       15.67      4.98 o 
  -5   7  13        3.21       -2.54      2.65 o 
  -4   7  13       21.17       19.26      1.68 o 
  -3   7  13        0.04        0.92      0.60 o 
  -2   7  13       15.46       16.53      1.10 o 
  -1   7  13       29.90       26.18      1.23 o 
   0   7  13      135.40      123.82      2.18 o 
   1   7  13      132.03      130.05      3.62 o 
   2   7  13        0.94        1.02      0.84 o 
   3   7  13        6.31        9.64      1.47 o 
   4   7  13        2.53        2.56      1.48 o 
   5   7  13        3.99        7.69      1.68 o 
  -6   8  13        3.37       -0.47      3.66 o 
  -5   8  13       52.24       42.62      6.15 o 
  -4   8  13       14.08       11.60      1.97 o 
  -3   8  13       73.46       63.09      2.17 o 
  -2   8  13       95.87       91.36      2.00 o 
  -1   8  13        1.55        1.94      0.78 o 
   0   8  13      168.55      165.01      3.09 o 
   1   8  13       74.60       64.26      2.61 o 
   2   8  13      116.86      118.90      3.78 o 
   3   8  13        0.17        1.43      0.99 o 
   4   8  13        1.64        2.31      1.10 o 
   5   8  13        5.32        4.25      1.61 o 
  -5   9  13        0.87        0.44      3.53 o 
  -4   9  13       16.84       16.57      1.70 o 
  -3   9  13        6.14        5.71      1.16 o 
  -2   9  13        1.56        1.51      0.87 o 
  -1   9  13        5.97       10.15      1.12 o 
   0   9  13      100.71       98.62      2.48 o 
   1   9  13       26.04       26.16      2.09 o 
   2   9  13       15.49       13.08      1.66 o 
   3   9  13       10.12       10.65      1.62 o 
   4   9  13        0.10        0.93      1.09 o 
  -5  10  13        1.00       -1.77      3.32 o 
  -4  10  13        3.30        4.88      1.49 o 
  -3  10  13        3.20        1.69      1.03 o 
  -2  10  13       28.33       34.78      2.52 o 
  -1  10  13        1.89       -0.60      0.73 o 
   0  10  13        3.28        2.71      0.78 o 
   1  10  13        1.09        0.58      0.86 o 
   2  10  13        4.61        3.42      1.08 o 
   3  10  13        2.56        3.58      1.21 o 
   4  10  13       20.31       20.14      2.42 o 
  -4  11  13        6.85       10.96      4.09 o 
  -3  11  13        2.44        1.67      1.45 o 
  -2  11  13       15.58       15.65      1.65 o 
  -1  11  13       13.49       16.15      1.47 o 
   0  11  13       19.64       23.67      2.15 o 
   1  11  13        0.80        0.80      1.62 o 
   2  11  13        6.11        9.29      1.54 o 
   3  11  13        5.36        5.66      1.55 o 
  -3  12  13        3.45        4.25      1.46 o 
  -2  12  13       14.79       17.43      2.47 o 
  -1  12  13        0.69        2.90      1.00 o 
   0  12  13        6.61        6.45      1.64 o 
   1  12  13        4.65        5.34      1.85 o 
   2  12  13       16.73       20.80      4.25 o 
  -2  13  13        0.23        0.67      1.09 o 
  -1  13  13        1.83        0.45      1.18 o 
   0  13  13       22.17       17.95      2.67 o 
   1  13  13       11.12        6.58      3.15 o 
  -7   0  14        0.77        4.27      3.61 o 
  -6   0  14        5.72        3.18      3.12 o 
  -5   0  14       25.22       17.72      3.87 o 
  -4   0  14      203.64      163.27      7.66 o 
  -3   0  14        0.25        0.85      1.34 o 
  -2   0  14       34.49       28.86      3.12 o 
  -1   0  14      402.09      396.51      6.29 o 
   0   0  14      776.87      787.26     10.19 o 
   1   0  14       78.09       84.17      4.20 o 
   2   0  14      192.75      207.14      7.32 o 
   3   0  14      107.38      103.39      5.23 o 
   4   0  14        1.68        0.30      0.98 o 
   5   0  14        8.00        6.24      1.79 o 
   6   0  14        0.00        1.25      1.10 o 
  -7   1  14        5.36        1.48      2.47 o 
  -6   1  14        7.14        9.49      2.56 o 
  -5   1  14        0.08       -0.06      1.77 o 
  -4   1  14        0.65        0.78      0.96 o 
  -3   1  14      116.75      103.76      7.35 o 
  -2   1  14        1.64        2.44      0.62 o 
  -1   1  14       38.14       36.75      1.46 o 
   0   1  14      404.56      432.58      4.54 o 
   1   1  14        0.08        0.06      0.59 o 
   2   1  14        3.44        0.93      0.75 o 
   3   1  14        0.74        0.56      0.97 o 
   4   1  14       34.60       33.38      2.27 o 
   5   1  14        0.94        0.00      0.82 o 
   6   1  14        1.56        1.61      0.91 o 
  -7   2  14        5.73        4.98      2.59 o 
  -6   2  14        4.82        5.58      2.24 o 
  -5   2  14       55.22       45.08      4.68 o 
  -4   2  14        2.12        4.06      1.01 o 
  -3   2  14       36.02       30.99      1.83 o 
  -2   2  14       66.42       63.10      1.61 o 
  -1   2  14       57.64       52.35      1.46 o 
   0   2  14       18.23       17.59      0.85 o 
   1   2  14       34.51       34.30      1.63 o 
   2   2  14      157.81      157.40      3.63 o 
   3   2  14       10.40       11.27      1.35 o 
   4   2  14        9.84        9.15      1.29 o 
   5   2  14        4.64        3.93      2.00 o 
   6   2  14        0.12        0.92      1.00 o 
  -7   3  14        8.34        6.63      4.17 o 
  -6   3  14        6.85       10.59      2.49 o 
  -5   3  14       24.26       29.24      4.20 o 
  -4   3  14      111.23      107.09      2.77 o 
  -3   3  14      138.09      129.70      3.16 o 
  -2   3  14      146.72      132.88      2.34 o 
  -1   3  14       66.63       65.47      1.67 o 
   0   3  14        4.10        4.93      0.68 o 
   1   3  14       12.54       10.94      0.63 o 
   2   3  14       22.16       22.84      1.66 o 
   3   3  14        4.49        3.78      0.93 o 
   4   3  14       10.30        9.43      1.30 o 
   5   3  14       24.78       24.07      2.76 o 
   6   3  14        9.75        9.97      1.89 o 
  -7   4  14        0.20       -2.92      2.92 o 
  -6   4  14        0.20        2.19      3.22 o 
  -5   4  14        3.52        3.81      1.74 o 
  -4   4  14      172.41      164.93      3.43 o 
  -3   4  14      173.64      161.75      3.14 o 
  -2   4  14      722.46      701.19      6.89 o 
  -1   4  14       48.04       44.11      1.49 o 
   0   4  14        2.96        1.56      0.59 o 
   1   4  14        2.45        3.39      0.80 o 
   2   4  14        0.82        0.03      0.55 o 
   3   4  14       11.44        9.41      1.22 o 
   4   4  14       43.61       44.20      3.13 o 
   5   4  14       19.79       18.44      2.10 o 
   6   4  14        3.54        3.33      1.57 o 
  -6   5  14       23.89       25.78      5.22 o 
  -5   5  14        1.29       -1.54      2.66 o 
  -4   5  14       18.25       16.56      1.42 o 
  -3   5  14       16.39       17.90      1.32 o 
  -2   5  14      711.34      689.48      6.88 o 
  -1   5  14       28.26       27.42      1.32 o 
   0   5  14       31.05       29.26      1.25 o 
   1   5  14       24.01       17.43      1.65 o 
   2   5  14       62.23       53.58      3.21 o 
   3   5  14       20.29       21.52      2.39 o 
   4   5  14       25.85       22.54      2.64 o 
   5   5  14      112.34      115.06      5.26 o 
  -6   6  14        1.99        0.09      3.38 o 
  -5   6  14        5.10        8.86      3.72 o 
  -4   6  14       71.55       69.32      2.31 o 
  -3   6  14      171.98      158.66      3.16 o 
  -2   6  14      320.88      312.79      4.08 o 
  -1   6  14       16.94       14.77      1.21 o 
   0   6  14        7.41        6.47      0.79 o 
   1   6  14        2.88        3.83      0.85 o 
   2   6  14       47.58       42.02      2.77 o 
   3   6  14       48.89       38.86      2.44 o 
   4   6  14       29.51       29.63      2.47 o 
   5   6  14        7.29        4.84      1.43 o 
  -6   7  14       17.43       13.89      4.59 o 
  -5   7  14        6.24        6.40      3.70 o 
  -4   7  14       35.03       39.32      2.25 o 
  -3   7  14      119.88      115.43      2.75 o 
  -2   7  14        0.06       -0.26      0.63 o 
  -1   7  14      130.66      130.27      2.49 o 
   0   7  14        0.04        1.20      0.65 o 
   1   7  14       13.01       10.31      1.36 o 
   2   7  14        0.41        0.51      0.89 o 
   3   7  14       17.51       15.94      1.82 o 
   4   7  14       29.75       27.64      2.43 o 
   5   7  14       11.20        9.90      1.91 o 
  -5   8  14        6.06        7.92      4.06 o 
  -4   8  14       87.23       87.18      2.78 o 
  -3   8  14       52.04       48.73      2.01 o 
  -2   8  14       46.19       43.12      1.82 o 
  -1   8  14       72.52       77.37      2.39 o 
   0   8  14       28.34       30.32      1.57 o 
   1   8  14       10.68       10.74      2.10 o 
   2   8  14        2.14        0.66      0.93 o 
   3   8  14       15.07       13.48      1.74 o 
   4   8  14        5.13        4.96      1.34 o 
   5   8  14        0.48       -0.19      2.62 o 
  -5   9  14       24.47       11.77      4.50 o 
  -4   9  14       17.76       18.93      1.68 o 
  -3   9  14        4.69        3.56      0.99 o 
  -2   9  14       37.99       41.03      2.02 o 
  -1   9  14       17.92       18.55      1.38 o 
   0   9  14       68.21       65.49      2.07 o 
   1   9  14        8.26        8.80      1.42 o 
   2   9  14        1.30        1.79      0.98 o 
   3   9  14       14.64       13.42      1.85 o 
   4   9  14        3.00        3.29      1.46 o 
  -5  10  14        0.87        2.73      3.95 o 
  -4  10  14       84.38       94.63      3.00 o 
  -3  10  14        1.20        1.05      1.11 o 
  -2  10  14       13.26       12.19      2.08 o 
  -1  10  14       26.49       29.02      2.06 o 
   0  10  14        3.40        3.91      0.90 o 
   1  10  14        1.03        2.08      0.96 o 
   2  10  14        1.59       -0.36      0.90 o 
   3  10  14       23.16       26.47      2.48 o 
   4  10  14        8.23        9.12      3.61 o 
  -4  11  14        2.90        1.56      2.77 o 
  -3  11  14        1.28        1.57      1.23 o 
  -2  11  14        4.98        5.15      1.40 o 
  -1  11  14        4.27        6.89      1.36 o 
   0  11  14       15.04       15.27      1.86 o 
   1  11  14       37.02       39.68      2.69 o 
   2  11  14       22.25       24.45      3.12 o 
   3  11  14        0.32        0.41      1.19 o 
  -3  12  14        0.01        1.86      1.29 o 
  -2  12  14        2.29        2.34      1.48 o 
  -1  12  14        5.54        7.74      1.52 o 
   0  12  14        0.47        2.17      1.36 o 
   1  12  14        0.49        2.17      2.03 o 
   2  12  14        1.45        4.67      2.90 o 
  -1  13  14        0.00        0.54      1.60 o 
   0  13  14        0.96       -0.23      1.27 o 
  -7   1  15       31.14       34.48      4.05 o 
  -6   1  15       22.75       19.72      3.04 o 
  -5   1  15       44.00       41.90      3.68 o 
  -4   1  15        0.32        1.13      0.93 o 
  -3   1  15       63.15       40.20      6.94 o 
  -2   1  15       50.95       42.06      1.44 o 
  -1   1  15      634.75      595.99      6.69 o 
   0   1  15      347.09      344.70      3.93 o 
   1   1  15        0.14       -0.30      0.64 o 
   2   1  15        0.83        0.25      0.79 o 
   3   1  15        2.22        2.87      2.20 o 
   4   1  15        1.22        1.87      0.86 o 
   5   1  15        0.02       -0.22      0.76 o 
   6   1  15        1.26        1.18      1.00 o 
  -7   2  15        0.09        2.74      2.41 o 
  -6   2  15        1.56        2.20      2.04 o 
  -5   2  15       28.34       23.47      1.50 o 
  -4   2  15       34.58       32.14      2.18 o 
  -3   2  15        0.22        0.00      0.79 o 
  -2   2  15      196.15      186.74      2.91 o 
  -1   2  15       21.84       18.54      1.05 o 
   0   2  15       50.63       45.61      1.24 o 
   1   2  15       50.86       49.44      2.34 o 
   2   2  15       98.83      100.88      2.94 o 
   3   2  15       21.32       19.03      1.71 o 
   4   2  15        5.92        5.77      1.16 o 
   5   2  15        0.26        1.52      2.31 o 
   6   2  15        6.57        7.72      1.73 o 
  -7   3  15       17.03       28.19      5.64 o 
  -6   3  15       12.96       16.69      2.86 o 
  -5   3  15        5.13        4.22      1.43 o 
  -4   3  15        0.31        1.06      0.80 o 
  -3   3  15       33.33       32.82      1.67 o 
  -2   3  15      701.19      675.87      6.70 o 
  -1   3  15      175.39      156.00      4.65 o 
   0   3  15       71.99       72.27      2.92 o 
   1   3  15       14.17       19.78      0.80 o 
   2   3  15       10.67       11.92      1.31 o 
   3   3  15        4.91        5.77      1.26 o 
   4   3  15        0.87        0.82      1.01 o 
   5   3  15        0.61       -0.91      0.91 o 
   6   3  15        4.17        4.00      1.56 o 
  -6   4  15        0.03        1.20      3.08 o 
  -5   4  15        0.38        0.28      0.94 o 
  -4   4  15       19.69       19.72      1.40 o 
  -3   4  15        5.31        5.15      0.95 o 
  -2   4  15      553.74      537.10      5.75 o 
  -1   4  15      422.28      396.41      5.08 o 
   0   4  15        5.76        6.02      0.75 o 
   1   4  15        4.99        2.37      0.56 o 
   2   4  15       36.69       28.71      1.86 o 
   3   4  15        0.63       -0.32      0.59 o 
   4   4  15        0.27        0.58      2.32 o 
   5   4  15       20.13       21.14      2.29 o 
  -6   5  15        0.04       -2.35      2.60 o 
  -5   5  15        3.09        5.48      3.20 o 
  -4   5  15        1.00        1.07      0.78 o 
  -3   5  15        0.41       -0.01      0.73 o 
  -2   5  15        0.29        1.96      0.82 o 
  -1   5  15       79.40       73.17      2.12 o 
   0   5  15       13.37       12.85      1.02 o 
   1   5  15        3.52        4.73      0.72 o 
   2   5  15        4.24        4.26      0.88 o 
   3   5  15        5.57        3.33      1.31 o 
   4   5  15        5.52        7.15      1.79 o 
   5   5  15        5.66        5.79      3.06 o 
  -6   6  15        0.76       -2.73      2.73 o 
  -5   6  15        0.50        1.92      2.86 o 
  -4   6  15       19.97       21.50      1.44 o 
  -3   6  15        5.73        7.24      1.01 o 
  -2   6  15       49.64       48.65      1.87 o 
  -1   6  15        9.88       10.54      0.99 o 
   0   6  15       17.01       17.28      1.15 o 
   1   6  15        7.04        9.19      1.16 o 
   2   6  15       17.95       13.03      1.99 o 
   3   6  15        2.72        4.26      1.14 o 
   4   6  15        0.45        1.42      0.95 o 
   5   6  15        0.40        0.57      1.45 o 
  -6   7  15       11.94       20.10      5.04 o 
  -5   7  15        6.70        7.30      3.76 o 
  -4   7  15        0.34        0.47      0.99 o 
  -3   7  15      134.14      122.15      5.10 o 
  -2   7  15       29.39       32.44      1.71 o 
  -1   7  15       40.32       42.58      1.60 o 
   0   7  15       11.45       13.73      1.09 o 
   1   7  15       84.44       75.99      3.64 o 
   2   7  15        0.13       -0.41      0.77 o 
   3   7  15        0.37        0.88      0.97 o 
   4   7  15        3.09        3.43      1.18 o 
   5   7  15        0.38       -1.12      2.58 o 
  -5   8  15       10.12        9.15      4.02 o 
  -4   8  15       30.84       33.17      2.07 o 
  -3   8  15        0.37        0.90      1.00 o 
  -2   8  15       21.05       18.91      1.42 o 
  -1   8  15       35.72       35.23      1.42 o 
   0   8  15       16.41       18.07      1.67 o 
   1   8  15        5.85        7.01      1.29 o 
   2   8  15        2.53        2.16      1.01 o 
   3   8  15        7.53        4.03      1.25 o 
   4   8  15        0.08       -0.45      1.21 o 
  -5   9  15        2.99        0.95      3.84 o 
  -4   9  15        5.27        4.31      1.27 o 
  -3   9  15       16.03       13.65      1.42 o 
  -2   9  15       64.24       70.91      2.77 o 
  -1   9  15       30.82       31.61      1.68 o 
   0   9  15        2.03        1.40      0.74 o 
   1   9  15       20.89       23.07      2.14 o 
   2   9  15        2.73        4.96      1.60 o 
   3   9  15        5.97        6.89      1.51 o 
   4   9  15        7.34        7.75      2.18 o 
  -4  10  15        2.73        1.49      1.20 o 
  -3  10  15        6.72        6.99      1.22 o 
  -2  10  15        2.72        2.73      1.44 o 
  -1  10  15        0.08        0.56      1.03 o 
   0  10  15        2.56        2.52      0.82 o 
   1  10  15       11.19       11.38      1.64 o 
   2  10  15        4.22        4.03      1.31 o 
   3  10  15        3.70        3.91      1.65 o 
  -4  11  15        0.24       -0.14      1.47 o 
  -3  11  15        0.81        1.04      1.09 o 
  -2  11  15        1.58        1.27      1.72 o 
  -1  11  15        3.12        4.65      1.31 o 
   0  11  15        4.09        4.37      1.33 o 
   1  11  15        0.67        0.48      1.76 o 
   2  11  15        0.15        0.64      0.98 o 
   3  11  15        0.00       -0.66      1.39 o 
  -3  12  15        2.08        3.54      1.35 o 
  -2  12  15        1.26        0.10      2.44 o 
  -1  12  15       29.37       30.52      3.41 o 
   0  12  15        1.96        1.33      1.30 o 
   1  12  15        2.42        3.19      1.50 o 
  -7   0  16        0.02       -1.93      3.02 o 
  -6   0  16       11.15       16.26      4.22 o 
  -5   0  16        0.06       -0.50      0.79 o 
  -4   0  16      385.28      312.07      9.76 o 
  -3   0  16       45.07       58.56      3.26 o 
  -2   0  16       15.35       14.85      2.10 o 
  -1   0  16      141.24      137.12      3.45 o 
   0   0  16       72.32       70.80      2.37 o 
   1   0  16        9.95        4.48      1.59 o 
   2   0  16        0.63        0.74      1.09 o 
   3   0  16      233.41      237.74      8.76 o 
   4   0  16        1.83        0.13      0.97 o 
   5   0  16        4.52        1.50      1.33 o 
   6   0  16        0.24        1.90      1.67 o 
  -7   1  16        2.08        2.79      2.46 o 
  -6   1  16        1.44        1.96      3.31 o 
  -5   1  16        5.92        5.55      1.11 o 
  -4   1  16        6.02        3.57      1.11 o 
  -3   1  16        0.03        0.31      0.94 o 
  -2   1  16        6.24        7.40      0.88 o 
  -1   1  16       41.70       44.20      2.10 o 
   0   1  16       73.10       71.89      1.66 o 
   1   1  16        3.10        0.16      1.47 o 
   2   1  16        0.38       -0.36      0.60 o 
   3   1  16      116.11      114.41      4.15 o 
   4   1  16        5.76       11.04      2.15 o 
   5   1  16        0.00       -0.02      0.78 o 
   6   1  16        2.07        3.71      1.19 o 
  -7   2  16       14.68       13.72      3.11 o 
  -6   2  16       48.38       47.85     10.78 o 
  -5   2  16       19.38       17.10      1.57 o 
  -4   2  16       23.72       17.80      1.39 o 
  -3   2  16        4.15        5.56      1.62 o 
  -2   2  16       37.67       39.24      1.51 o 
  -1   2  16       26.78       26.84      1.52 o 
   0   2  16        1.12        1.21      0.50 o 
   1   2  16       58.85       61.11      2.26 o 
   2   2  16       76.02       78.10      2.70 o 
   3   2  16        7.28       10.43      1.37 o 
   4   2  16        0.23        1.20      0.83 o 
   5   2  16        0.35        0.98      1.31 o 
  -6   3  16        6.31        9.15      2.54 o 
  -5   3  16        1.11        0.37      1.02 o 
  -4   3  16       19.65       19.41      1.42 o 
  -3   3  16        0.50        0.50      0.65 o 
  -2   3  16       74.79       72.74      2.18 o 
  -1   3  16      336.44      315.69      4.41 o 
   0   3  16        0.53        0.47      0.56 o 
   1   3  16       96.48       95.22      3.71 o 
   2   3  16       20.22       23.86      1.79 o 
   3   3  16        5.01        5.90      1.12 o 
   4   3  16        0.95        0.05      1.05 o 
   5   3  16        5.92        5.37      1.78 o 
  -6   4  16       13.27        5.00      3.69 o 
  -5   4  16        4.31        4.44      1.18 o 
  -4   4  16       25.02       23.83      1.53 o 
  -3   4  16        5.77        7.37      1.03 o 
  -2   4  16      162.97      152.90      3.11 o 
  -1   4  16        5.35        3.59      0.79 o 
   0   4  16       38.22       38.60      1.55 o 
   1   4  16      124.11      136.60      2.57 o 
   2   4  16       18.53       15.71      1.53 o 
   3   4  16        1.14        0.52      0.89 o 
   4   4  16        6.03       10.31      1.92 o 
   5   4  16       21.15       27.04      2.59 o 
  -6   5  16       14.98       13.96      4.29 o 
  -5   5  16        3.71        7.64      1.32 o 
  -4   5  16        0.02       -0.30      0.78 o 
  -3   5  16       54.05       50.50      2.69 o 
  -2   5  16      446.21      439.81      5.82 o 
  -1   5  16      706.19      699.07      7.08 o 
   0   5  16       11.30       13.17      1.17 o 
   1   5  16        0.32        0.27      0.47 o 
   2   5  16       16.58       15.21      1.72 o 
   3   5  16       53.08       50.50      3.32 o 
   4   5  16        0.12       -0.77      1.04 o 
   5   5  16       14.83       12.97      2.53 o 
  -6   6  16        2.93        1.17      3.57 o 
  -5   6  16       10.03        9.74      1.88 o 
  -4   6  16        5.98        4.37      0.96 o 
  -3   6  16        3.86        4.69      0.94 o 
  -2   6  16       22.42       25.66      2.10 o 
  -1   6  16       57.42       59.13      1.77 o 
   0   6  16       87.76       87.06      2.16 o 
   1   6  16       58.84       63.64      2.78 o 
   2   6  16       41.13       35.17      2.99 o 
   3   6  16        2.00        1.54      1.16 o 
   4   6  16        4.01        5.11      1.22 o 
   5   6  16        6.36        9.35      2.20 o 
  -6   7  16        1.50        2.49      3.57 o 
  -5   7  16       17.27       17.80      3.29 o 
  -4   7  16       34.98       33.17      2.11 o 
  -3   7  16        0.01        1.13      1.77 o 
  -2   7  16      123.40      111.50      3.53 o 
  -1   7  16       65.71       69.06      1.92 o 
   0   7  16       22.15       21.99      1.34 o 
   1   7  16       37.86       36.69      2.99 o 
   2   7  16        0.09       -0.23      0.72 o 
   3   7  16       19.54       15.32      1.87 o 
   4   7  16        0.03        1.36      1.67 o 
  -5   8  16        0.88       -0.96      3.14 o 
  -4   8  16        0.18        0.76      1.08 o 
  -3   8  16      157.81      160.41      4.00 o 
  -2   8  16       12.35       15.09      1.35 o 
  -1   8  16       11.23       14.61      1.16 o 
   0   8  16        5.26        6.76      0.94 o 
   1   8  16       30.60       27.17      2.20 o 
   2   8  16        0.40        0.19      1.29 o 
   3   8  16        0.64       -0.84      0.89 o 
   4   8  16       22.79       17.95      2.72 o 
  -5   9  16        7.95        5.44      4.32 o 
  -4   9  16       27.90       22.88      1.92 o 
  -3   9  16       18.56       14.71      1.73 o 
  -2   9  16        3.80        6.02      1.38 o 
  -1   9  16        0.71        0.49      0.74 o 
   0   9  16       15.31       13.75      1.24 o 
   1   9  16        3.83        1.26      0.95 o 
   2   9  16       18.05       21.05      2.28 o 
   3   9  16        9.49        9.66      2.09 o 
   4   9  16        9.37        9.92      3.86 o 
  -4  10  16       66.33       79.10      3.02 o 
  -3  10  16       12.63       14.18      1.98 o 
  -2  10  16       18.69       20.49      2.26 o 
  -1  10  16       37.52       39.13      2.39 o 
   0  10  16        0.80       -0.30      0.69 o 
   1  10  16       14.38       18.27      1.99 o 
   2  10  16        0.26        1.86      1.05 o 
   3  10  16        5.71        6.65      1.94 o 
  -3  11  16        1.28        2.53      1.48 o 
  -2  11  16        8.67        9.01      3.40 o 
  -1  11  16       11.38        8.97      1.55 o 
   0  11  16       11.09        9.58      1.61 o 
   1  11  16        0.97        1.44      1.07 o 
   2  11  16       11.03       12.28      2.26 o 
  -2  12  16        1.20        1.42      2.71 o 
  -1  12  16        1.18        2.18      1.54 o 
   0  12  16        0.30        1.16      1.29 o 
   1  12  16        0.92       -0.69      2.00 o 
  -7   1  17        4.30        4.30      2.71 o 
  -6   1  17        3.15        5.16      2.36 o 
  -5   1  17       27.73       29.41      1.57 o 
  -4   1  17       25.99       24.14      2.17 o 
  -3   1  17       64.30       62.44      2.16 o 
  -2   1  17       65.45       57.30      1.71 o 
  -1   1  17      112.40      103.43      4.75 o 
   0   1  17       36.41       38.06      1.30 o 
   1   1  17        8.02        8.18      1.35 o 
   2   1  17        8.17        7.37      1.33 o 
   3   1  17        7.77        7.53      1.48 o 
   4   1  17        1.58        0.69      1.19 o 
   5   1  17        3.72        5.43      1.26 o 
  -7   2  17       12.17       14.75      4.37 o 
  -6   2  17       10.30       14.47      4.55 o 
  -5   2  17        0.01       -0.50      0.70 o 
  -4   2  17        5.24        4.94      1.01 o 
  -3   2  17       31.54       21.89      1.48 o 
  -2   2  17       12.57       13.79      1.23 o 
  -1   2  17      192.41      183.20      2.91 o 
   0   2  17      121.74      112.93      2.08 o 
   1   2  17       97.78       91.49      2.87 o 
   2   2  17       39.48       40.49      2.20 o 
   3   2  17       14.46       12.75      1.49 o 
   4   2  17       19.42       25.09      2.13 o 
   5   2  17        0.02       -0.62      1.19 o 
  -6   3  17        4.98        5.87      3.91 o 
  -5   3  17       11.80       10.94      1.02 o 
  -4   3  17        9.12       10.36      1.20 o 
  -3   3  17       12.13       11.69      1.21 o 
  -2   3  17      174.80      168.35      3.28 o 
  -1   3  17     1631.32     1563.42     13.36 o 
   0   3  17       30.67       29.23      1.23 o 
   1   3  17      232.57      223.59      4.62 o 
   2   3  17      173.20      162.59      4.03 o 
   3   3  17        0.50        0.78      0.75 o 
   4   3  17        1.51        2.44      1.33 o 
   5   3  17        0.13       -0.15      1.17 o 
  -6   4  17        0.01       -2.54      2.73 o 
  -5   4  17        0.65        2.13      1.67 o 
  -4   4  17        3.03        3.62      0.99 o 
  -3   4  17       29.14       28.21      1.95 o 
  -2   4  17        1.11        1.36      0.77 o 
  -1   4  17       44.05       42.20      1.55 o 
   0   4  17       11.13        9.18      0.91 o 
   1   4  17        8.76        6.20      0.67 o 
   2   4  17       16.20       16.37      2.44 o 
   3   4  17       15.52       13.97      2.12 o 
   4   4  17        3.26        2.35      1.48 o 
   5   4  17        0.02       -0.03      1.48 o 
  -6   5  17        9.19        8.47      3.92 o 
  -5   5  17        5.85        6.18      1.36 o 
  -4   5  17        4.66        6.13      1.08 o 
  -3   5  17        5.45        5.69      1.00 o 
  -2   5  17        1.50        0.58      1.07 o 
  -1   5  17        8.23        8.88      0.92 o 
   0   5  17        5.57        6.51      0.84 o 
   1   5  17       20.17       17.89      1.14 o 
   2   5  17        5.08        2.73      1.23 o 
   3   5  17        1.69        0.51      1.13 o 
   4   5  17        0.03        1.04      1.18 o 
   5   5  17        0.68        2.35      1.92 o 
  -6   6  17        2.72        5.92      3.92 o 
  -5   6  17        1.38        0.31      1.50 o 
  -4   6  17        9.13        8.58      1.17 o 
  -3   6  17       14.49       15.52      1.37 o 
  -2   6  17        0.63        0.15      0.84 o 
  -1   6  17        1.11        1.84      0.68 o 
   0   6  17       31.71       29.70      1.50 o 
   1   6  17       10.97       11.85      1.19 o 
   2   6  17        0.80        0.46      1.03 o 
   3   6  17        0.03       -0.01      1.10 o 
   4   6  17        0.00        0.90      0.98 o 
  -5   7  17        0.03       -0.47      1.49 o 
  -4   7  17        3.18        5.00      1.27 o 
  -3   7  17        2.57        1.69      0.91 o 
  -2   7  17       11.47       11.71      1.24 o 
  -1   7  17      327.50      329.38      4.46 o 
   0   7  17        6.04        8.21      0.96 o 
   1   7  17       26.41       23.83      2.45 o 
   2   7  17       22.59       21.71      2.51 o 
   3   7  17        0.51        0.01      0.93 o 
   4   7  17        3.12        2.12      1.57 o 
  -5   8  17        1.50       -0.57      3.21 o 
  -4   8  17        0.65        2.21      1.13 o 
  -3   8  17        0.00        1.17      1.07 o 
  -2   8  17        0.00        0.82      0.78 o 
  -1   8  17        0.11        0.74      0.69 o 
   0   8  17       16.90       16.17      1.28 o 
   1   8  17        2.75        1.46      1.30 o 
   2   8  17        5.11        4.81      1.26 o 
   3   8  17        0.47        1.90      1.18 o 
   4   8  17       10.78       13.16      3.97 o 
  -5   9  17       25.53       43.72      6.72 o 
  -4   9  17        1.45        3.12      1.29 o 
  -3   9  17        4.80        6.75      1.40 o 
  -2   9  17       13.21       12.21      1.86 o 
  -1   9  17       35.53       31.17      1.82 o 
   0   9  17        5.83        4.89      0.91 o 
   1   9  17        0.01       -0.42      0.82 o 
   2   9  17        0.27        1.52      1.02 o 
   3   9  17        1.74        3.29      1.77 o 
  -4  10  17        0.87        0.29      2.02 o 
  -3  10  17       26.91       23.97      2.43 o 
  -2  10  17        0.00        2.01      1.91 o 
  -1  10  17        1.17        0.28      1.09 o 
   0  10  17        0.61       -0.30      1.01 o 
   1  10  17        1.11        2.01      1.04 o 
   2  10  17        0.51        0.44      1.03 o 
   3  10  17        1.28        2.08      1.53 o 
  -3  11  17        0.16       -0.64      1.54 o 
  -2  11  17        0.03        1.95      2.77 o 
  -1  11  17       11.76       15.09      2.65 o 
   0  11  17        4.90        4.68      1.39 o 
   1  11  17        6.20        6.84      1.41 o 
   2  11  17        3.12        4.97      1.79 o 
  -1  12  17        1.38        3.86      2.00 o 
   0  12  17        0.12       -1.37      1.37 o 
  -6   0  18       11.02       12.81      3.93 o 
  -5   0  18        5.08        3.57      2.37 o 
  -4   0  18       79.82       67.95      3.68 o 
  -3   0  18        1.26       -2.24      2.24 o 
  -2   0  18       14.13       10.90      1.46 o 
  -1   0  18       19.48       23.33      1.77 o 
   0   0  18        0.86        0.62      1.23 o 
   1   0  18       52.14       56.16      3.93 o 
   2   0  18       33.42       35.46      3.89 o 
   3   0  18       51.50       60.30      4.49 o 
   4   0  18        3.17        5.16      1.87 o 
   5   0  18        0.65        0.60      2.42 o 
  -6   1  18        2.24        2.03      2.08 o 
  -5   1  18        3.64        5.66      1.08 o 
  -4   1  18       15.49       15.21      1.60 o 
  -3   1  18      325.31      286.94      4.76 o 
  -2   1  18        0.29        0.45      0.78 o 
  -1   1  18       33.04       35.03      1.58 o 
   0   1  18      142.38      138.29      2.72 o 
   1   1  18       88.06       89.55      6.64 o 
   2   1  18        0.54        1.47      0.84 o 
   3   1  18        0.65        0.23      0.79 o 
   4   1  18       14.32       14.30      2.03 o 
   5   1  18       10.34        6.48      2.15 o 
  -6   2  18        1.13        2.21      2.23 o 
  -5   2  18       13.85       14.68      1.34 o 
  -4   2  18       10.38        6.54      1.12 o 
  -3   2  18       71.22       61.31      2.17 o 
  -2   2  18      113.82      111.45      2.69 o 
  -1   2  18        0.08        0.40      0.66 o 
   0   2  18       12.65       11.21      0.89 o 
   1   2  18        2.52        1.72      0.75 o 
   2   2  18       43.63       40.84      2.15 o 
   3   2  18       28.34       33.84      2.39 o 
   4   2  18        5.43        4.77      1.17 o 
   5   2  18        2.06        1.09      3.29 o 
  -6   3  18       20.81       24.24      3.64 o 
  -5   3  18        0.28        0.11      0.86 o 
  -4   3  18        1.91        2.64      0.95 o 
  -3   3  18        0.05        0.76      0.82 o 
  -2   3  18       14.41       17.06      1.36 o 
  -1   3  18      327.46      309.77      5.03 o 
   0   3  18        3.58        2.24      0.62 o 
   1   3  18       28.71       29.24      1.99 o 
   2   3  18        2.92        3.98      0.97 o 
   3   3  18        2.83        2.31      0.97 o 
   4   3  18       13.41       15.77      2.38 o 
   5   3  18        0.01        0.44      1.60 o 
  -6   4  18       10.48       17.60      4.45 o 
  -5   4  18      134.11      141.50      3.14 o 
  -4   4  18       11.44        8.33      1.12 o 
  -3   4  18        0.47        0.11      0.83 o 
  -2   4  18        0.02       -1.00      1.00 o 
  -1   4  18       11.23       11.42      0.99 o 
   0   4  18        5.19        4.26      0.95 o 
   1   4  18       58.04       55.42      3.30 o 
   2   4  18       79.91       81.86      2.94 o 
   3   4  18        5.15        4.82      1.44 o 
   4   4  18        0.36        2.55      1.42 o 
   5   4  18        4.54        4.50      1.86 o 
  -6   5  18        0.30        3.70      3.39 o 
  -5   5  18       14.79       17.89      1.92 o 
  -4   5  18       12.04       12.33      1.27 o 
  -3   5  18      140.49      139.49      3.55 o 
  -2   5  18       81.71       72.85      2.92 o 
  -1   5  18       17.78       16.28      1.16 o 
   0   5  18       25.05       25.28      1.50 o 
   1   5  18      112.61      114.52      2.39 o 
   2   5  18        3.88        6.55      2.09 o 
   3   5  18       15.66       16.30      2.32 o 
   4   5  18        0.87        2.34      2.93 o 
  -5   6  18       44.82       49.72      3.40 o 
  -4   6  18       18.03       22.52      1.63 o 
  -3   6  18        0.34        1.43      0.92 o 
  -2   6  18       87.53       83.84      2.48 o 
  -1   6  18        6.48        6.06      0.89 o 
   0   6  18        1.13        0.85      0.68 o 
   1   6  18       22.88       24.12      1.91 o 
   2   6  18       78.66       68.32      3.66 o 
   3   6  18        5.15        4.37      1.58 o 
   4   6  18        0.58        2.27      1.43 o 
  -5   7  18        9.27        7.81      2.09 o 
  -4   7  18        2.52        1.95      1.15 o 
  -3   7  18       50.87       52.35      2.12 o 
  -2   7  18        2.83        1.66      1.17 o 
  -1   7  18       79.01       80.37      3.45 o 
   0   7  18       18.30       18.00      1.43 o 
   1   7  18       19.52       17.43      1.70 o 
   2   7  18        1.53        1.63      1.22 o 
   3   7  18        1.53        0.10      0.95 o 
   4   7  18        2.98        2.57      1.62 o 
  -5   8  18        2.02        2.22      1.75 o 
  -4   8  18        5.16        4.82      1.26 o 
  -3   8  18       49.69       58.22      3.33 o 
  -2   8  18        3.91        4.94      0.98 o 
  -1   8  18       10.83       11.05      1.20 o 
   0   8  18        5.17        6.39      1.01 o 
   1   8  18        2.49       -0.07      1.18 o 
   2   8  18        0.74        2.93      1.21 o 
   3   8  18       17.07       24.61      2.97 o 
  -4   9  18       21.03       19.85      1.92 o 
  -3   9  18        1.10       -0.21      1.31 o 
  -2   9  18       18.31       19.74      2.83 o 
  -1   9  18        7.75        8.36      1.17 o 
   0   9  18       53.64       62.23      2.10 o 
   1   9  18       12.14       15.46      1.84 o 
   2   9  18        0.01       -0.91      0.95 o 
   3   9  18       22.23       21.21      4.92 o 
  -4  10  18        4.99        4.06      1.27 o 
  -3  10  18       10.24       12.72      2.07 o 
  -2  10  18        8.48       12.99      2.60 o 
  -1  10  18       32.59       35.03      3.21 o 
   0  10  18        3.79        2.55      1.00 o 
   1  10  18       15.46       14.02      1.81 o 
   2  10  18       18.27       18.08      2.52 o 
  -3  11  18        8.10       11.91      2.83 o 
  -2  11  18        4.12        6.66      1.79 o 
  -1  11  18       12.58       17.63      2.58 o 
   0  11  18       11.83       12.78      1.60 o 
   1  11  18       12.25       15.18      1.94 o 
  -6   1  19        0.00        1.51      4.84 o 
  -5   1  19        0.90        1.81      1.00 o 
  -4   1  19        0.39       -0.05      0.84 o 
  -3   1  19        0.01        0.16      0.85 o 
  -2   1  19       35.36       31.94      1.94 o 
  -1   1  19       10.41        9.50      1.01 o 
   0   1  19      157.72      147.48      2.85 o 
   1   1  19       43.66       38.13      2.42 o 
   2   1  19        0.20       -0.59      0.59 o 
   3   1  19        0.41        0.51      0.84 o 
   4   1  19        3.01        2.91      1.09 o 
   5   1  19        0.20        0.03      1.49 o 
  -6   2  19        1.01        4.19      2.30 o 
  -5   2  19       24.99       23.29      1.71 o 
  -4   2  19       32.30       30.33      1.86 o 
  -3   2  19        0.63        0.89      0.85 o 
  -2   2  19      269.73      259.91      4.32 o 
  -1   2  19        0.07        0.11      0.51 o 
   0   2  19       91.77       90.33      2.03 o 
   1   2  19        5.92        4.58      1.04 o 
   2   2  19       27.16       23.66      2.84 o 
   3   2  19        2.15        1.38      0.79 o 
   4   2  19        0.53        1.19      0.89 o 
   5   2  19        1.53        1.51      1.87 o 
  -6   3  19        5.04        8.14      2.46 o 
  -5   3  19        0.07        0.00      0.96 o 
  -4   3  19        0.13        0.40      0.80 o 
  -3   3  19       31.16       29.93      1.78 o 
  -2   3  19        0.97        1.41      0.84 o 
  -1   3  19        4.37        3.33      1.17 o 
   0   3  19      101.27       93.13      2.06 o 
   1   3  19        0.00        0.31      0.67 o 
   2   3  19       37.52       40.12      2.41 o 
   3   3  19        0.46        1.72      0.80 o 
   4   3  19        0.99       -0.57      1.02 o 
   5   3  19        0.81        0.14      1.29 o 
  -6   4  19       12.57        3.36      3.35 o 
  -5   4  19       25.72       26.80      1.78 o 
  -4   4  19        7.77        9.26      1.17 o 
  -3   4  19        0.14        0.65      0.87 o 
  -2   4  19       67.45       61.90      3.43 o 
  -1   4  19        0.07       -0.19      0.69 o 
   0   4  19        0.66        0.36      0.55 o 
   1   4  19      113.74      116.15      3.45 o 
   2   4  19       85.08       72.33      2.81 o 
   3   4  19        0.44        0.45      1.39 o 
   4   4  19        1.22        3.70      1.89 o 
  -5   5  19        7.37       10.15      1.31 o 
  -4   5  19        0.12       -0.25      0.83 o 
  -3   5  19        1.80        0.86      0.86 o 
  -2   5  19        3.24        1.83      0.89 o 
  -1   5  19        5.19        4.90      0.83 o 
   0   5  19        3.56        3.90      0.80 o 
   1   5  19        0.00        0.77      0.72 o 
   2   5  19        6.60        7.34      1.78 o 
   3   5  19        0.06        0.13      1.09 o 
   4   5  19        0.07       -0.81      1.31 o 
  -5   6  19        1.11        3.22      1.75 o 
  -4   6  19        0.97        3.92      0.98 o 
  -3   6  19        0.25        0.75      0.82 o 
  -2   6  19       22.99       29.18      1.78 o 
  -1   6  19       10.14       10.19      1.04 o 
   0   6  19       15.54       16.24      1.27 o 
   1   6  19        0.20        0.39      0.55 o 
   2   6  19       12.28       11.06      2.01 o 
   3   6  19        0.38        0.19      1.26 o 
   4   6  19        0.54        1.18      1.47 o 
  -5   7  19        0.37        0.30      1.69 o 
  -4   7  19        8.69        8.51      1.43 o 
  -3   7  19        4.13        5.20      1.04 o 
  -2   7  19       26.39       30.99      1.74 o 
  -1   7  19      108.90      106.74      2.49 o 
   0   7  19        1.06        0.30      0.78 o 
   1   7  19        0.09        0.26      0.68 o 
   2   7  19        2.73        4.16      1.54 o 
   3   7  19        3.83        4.06      1.72 o 
   4   7  19        2.64       -2.17      2.17 o 
  -5   8  19        3.55        3.42      1.95 o 
  -4   8  19        1.37        3.41      1.27 o 
  -3   8  19        1.12        0.68      1.30 o 
  -2   8  19       11.39       13.09      1.97 o 
  -1   8  19       18.78       20.82      1.81 o 
   0   8  19       55.33       52.76      2.04 o 
   1   8  19        8.33        7.91      1.04 o 
   2   8  19        3.40        0.78      1.07 o 
   3   8  19        0.20        1.04      1.54 o 
  -4   9  19        8.52        3.47      1.53 o 
  -3   9  19       24.17       23.91      2.27 o 
  -2   9  19        1.21        0.89      1.90 o 
  -1   9  19       18.02       14.56      1.74 o 
   0   9  19        1.29        0.71      0.80 o 
   1   9  19        1.11        0.74      1.02 o 
   2   9  19        0.26        0.59      1.55 o 
  -3  10  19        0.14       -1.10      1.25 o 
  -2  10  19        8.63        4.29      1.57 o 
  -1  10  19        0.79        1.02      1.60 o 
   0  10  19        3.04        0.76      1.26 o 
   1  10  19        3.86        3.70      1.93 o 
   2  10  19        0.48        0.37      1.35 o 
  -2  11  19        4.07        2.43      1.58 o 
  -1  11  19        3.40        5.02      1.99 o 
   0  11  19        5.36        6.07      3.62 o 
  -6   0  20        2.18        3.78      3.24 o 
  -5   0  20        0.04       -0.15      1.37 o 
  -4   0  20        1.72       -0.18      1.54 o 
  -3   0  20      220.11      199.70      5.02 o 
  -2   0  20       15.00       16.17      1.74 o 
  -1   0  20      190.35      180.04      4.31 o 
   0   0  20        1.03        0.50      1.13 o 
   1   0  20      193.78      179.37      7.61 o 
   2   0  20        0.11       -0.85      0.85 o 
   3   0  20        3.72        3.93      1.76 o 
   4   0  20        0.06        1.96      1.65 o 
   5   0  20        0.17       -0.92      2.14 o 
  -6   1  20        5.94        6.39      2.41 o 
  -5   1  20        1.12        1.12      1.05 o 
  -4   1  20       18.65       18.82      1.53 o 
  -3   1  20       88.00       69.75      2.39 o 
  -2   1  20      102.35       89.54      2.30 o 
  -1   1  20        0.82        1.07      0.59 o 
   0   1  20      239.33      242.90      3.91 o 
   1   1  20       36.63       40.50      2.73 o 
   2   1  20        8.67        9.48      1.62 o 
   3   1  20        5.16        5.61      1.18 o 
   4   1  20        2.19        1.44      1.32 o 
  -6   2  20        0.57        3.31      2.12 o 
  -5   2  20        5.81        4.86      1.24 o 
  -4   2  20       15.76       17.94      1.47 o 
  -3   2  20       81.91       73.80      2.57 o 
  -2   2  20       38.26       37.56      1.90 o 
  -1   2  20        0.68        1.08      0.82 o 
   0   2  20       45.97       51.37      2.19 o 
   1   2  20       71.33       61.36      3.17 o 
   2   2  20        1.06        0.91      0.77 o 
   3   2  20        9.34       10.44      1.48 o 
   4   2  20        2.69        2.73      1.31 o 
  -6   3  20        6.92       11.43      4.38 o 
  -5   3  20        0.06       -0.64      0.94 o 
  -4   3  20        0.39        1.12      0.88 o 
  -3   3  20       20.85       20.46      1.58 o 
  -2   3  20       59.88       58.39      3.64 o 
  -1   3  20        1.06        1.06      0.64 o 
   0   3  20        1.67        1.10      0.58 o 
   1   3  20        0.61        0.70      1.80 o 
   2   3  20        0.03        0.23      1.32 o 
   3   3  20        1.29        1.35      1.37 o 
   4   3  20        4.83        4.96      1.84 o 
  -5   4  20       23.34       36.00      2.88 o 
  -4   4  20      101.37      110.04      2.94 o 
  -3   4  20        9.45        9.09      1.21 o 
  -2   4  20       98.50       95.54      3.77 o 
  -1   4  20       17.63       18.59      1.39 o 
   0   4  20       35.80       34.75      1.47 o 
   1   4  20       26.24       27.08      2.04 o 
   2   4  20       50.73       49.60      3.14 o 
   3   4  20       15.45       18.80      2.52 o 
   4   4  20        9.34       12.00      2.43 o 
  -5   5  20       13.44       12.39      1.43 o 
  -4   5  20        3.53        5.47      1.12 o 
  -3   5  20        0.10        0.13      0.96 o 
  -2   5  20      114.83      113.18      2.90 o 
  -1   5  20       53.89       48.66      1.75 o 
   0   5  20        6.98        8.30      0.86 o 
   1   5  20       20.97       21.49      1.88 o 
   2   5  20        9.04        9.85      1.96 o 
   3   5  20       11.27       11.13      2.17 o 
   4   5  20        0.16        1.81      1.47 o 
  -5   6  20       37.33       43.62      2.47 o 
  -4   6  20       49.80       58.02      2.78 o 
  -3   6  20       22.01       21.99      1.65 o 
  -2   6  20       46.71       44.45      2.01 o 
  -1   6  20        1.12        1.50      0.73 o 
   0   6  20        3.81        4.38      1.04 o 
   1   6  20        5.10        4.70      1.44 o 
   2   6  20       21.62       19.00      2.55 o 
   3   6  20        5.61        2.37      1.58 o 
   4   6  20        0.65       -0.28      2.33 o 
  -5   7  20        0.46        0.45      3.08 o 
  -4   7  20        3.80        3.75      1.29 o 
  -3   7  20        4.24        6.38      1.19 o 
  -2   7  20        0.74        1.79      0.72 o 
  -1   7  20        1.10        3.07      1.48 o 
   0   7  20       19.15       21.77      1.67 o 
   1   7  20        1.46        1.61      2.82 o 
   2   7  20        6.96        6.16      1.86 o 
   3   7  20        4.39        6.90      5.71 o 
  -4   8  20       13.28       11.75      1.64 o 
  -3   8  20        3.43        4.32      1.55 o 
  -2   8  20        2.91        6.64      1.21 o 
  -1   8  20        2.73        2.75      1.17 o 
   0   8  20        0.09        1.18      0.84 o 
   1   8  20       22.17       22.03      2.20 o 
   2   8  20        8.92        8.81      1.68 o 
   3   8  20        9.88       10.11      3.57 o 
  -4   9  20        3.34        4.08      1.61 o 
  -3   9  20       22.19       25.43      2.60 o 
  -2   9  20        0.20       -0.23      1.21 o 
  -1   9  20       10.19        8.81      1.76 o 
   0   9  20       32.97       35.02      3.18 o 
   1   9  20       27.98       26.86      3.29 o 
   2   9  20       15.84       16.92      2.71 o 
  -3  10  20        0.17       -1.30      1.30 o 
  -2  10  20        1.01       -0.13      1.46 o 
  -1  10  20        1.27        1.82      1.75 o 
   0  10  20       13.41       15.98      2.34 o 
   1  10  20       37.82       40.73      3.60 o 
  -6   1  21        6.46        7.29      2.47 o 
  -5   1  21        4.20        4.10      1.22 o 
  -4   1  21        0.55        1.26      0.91 o 
  -3   1  21       64.09       60.46      2.27 o 
  -2   1  21       27.11       33.99      1.69 o 
  -1   1  21        7.84        8.48      1.00 o 
   0   1  21       18.90       19.84      1.38 o 
   1   1  21        3.54        4.06      1.23 o 
   2   1  21        0.00        0.84      0.89 o 
   3   1  21        0.11        0.04      0.75 o 
   4   1  21        8.84        9.57      1.55 o 
  -6   2  21        4.66        7.04      2.46 o 
  -5   2  21        0.05        1.44      1.56 o 
  -4   2  21        1.89       -1.07      1.07 o 
  -3   2  21        2.66        3.15      1.27 o 
  -2   2  21       56.68       59.16      2.45 o 
  -1   2  21       35.04       37.25      1.43 o 
   0   2  21       98.71       96.14      2.33 o 
   1   2  21       31.81       32.51      2.26 o 
   2   2  21        5.30        6.35      1.30 o 
   3   2  21        6.00        8.49      1.42 o 
   4   2  21        2.53        2.97      1.50 o 
  -6   3  21        2.01        5.47      2.67 o 
  -5   3  21        3.43        5.29      1.72 o 
  -4   3  21        9.80       11.49      1.32 o 
  -3   3  21        0.14        1.81      0.92 o 
  -2   3  21       35.68       30.38      1.82 o 
  -1   3  21        5.18        6.48      0.95 o 
   0   3  21       16.13       15.05      1.36 o 
   1   3  21        1.25        1.23      0.83 o 
   2   3  21        6.24        4.80      1.05 o 
   3   3  21        1.39        2.75      1.36 o 
   4   3  21       16.65       16.34      2.99 o 
  -5   4  21        1.57        1.78      1.23 o 
  -4   4  21        0.13        1.71      1.10 o 
  -3   4  21       10.26       10.69      1.30 o 
  -2   4  21       14.47       17.70      2.22 o 
  -1   4  21        5.45        4.86      0.93 o 
   0   4  21       58.90       61.28      1.75 o 
   1   4  21        0.86        1.70      0.83 o 
   2   4  21       20.07       23.03      2.04 o 
   3   4  21        1.97        1.62      1.39 o 
   4   4  21        3.15        1.33      2.25 o 
  -5   5  21       10.46       10.76      2.40 o 
  -4   5  21        3.36        5.02      1.15 o 
  -3   5  21        5.23        6.23      1.17 o 
  -2   5  21        2.95        4.09      1.41 o 
  -1   5  21        0.58        0.22      1.38 o 
   0   5  21       10.39       11.63      0.97 o 
   1   5  21       33.71       40.51      2.36 o 
   2   5  21        7.62        6.05      3.47 o 
   3   5  21        3.13        3.10      1.52 o 
   4   5  21        0.06       -1.87      2.24 o 
  -5   6  21        3.94        2.33      1.36 o 
  -4   6  21       17.16       26.68      1.87 o 
  -3   6  21        8.10       10.12      1.31 o 
  -2   6  21        3.27        5.09      1.19 o 
  -1   6  21        9.60       12.16      1.33 o 
   0   6  21      156.78      162.61      2.89 o 
   1   6  21        0.31       -0.30      2.10 o 
   2   6  21       15.63       20.09      3.27 o 
   3   6  21       14.24       13.12      2.43 o 
  -4   7  21        0.76       -0.17      1.43 o 
  -3   7  21        6.62        9.70      1.39 o 
  -2   7  21       21.19       19.24      1.56 o 
  -1   7  21        5.07        6.74      1.10 o 
   0   7  21       26.20       24.22      1.67 o 
   1   7  21       14.98       16.33      2.38 o 
   2   7  21        0.04        0.18      1.63 o 
   3   7  21        1.09       -0.13      2.31 o 
  -4   8  21        0.31        1.27      1.27 o 
  -3   8  21        0.05        0.75      1.32 o 
  -2   8  21        8.53       14.87      1.41 o 
  -1   8  21        0.11        0.73      1.22 o 
   0   8  21       87.06       84.17      4.20 o 
   1   8  21       16.85       12.54      1.86 o 
   2   8  21       10.14       10.72      2.28 o 
  -3   9  21        0.17        2.53      2.33 o 
  -2   9  21        0.00        0.91      1.86 o 
  -1   9  21        0.15       -0.57      0.96 o 
   0   9  21       19.75       16.34      2.39 o 
   1   9  21        6.81       10.87      1.71 o 
  -2  10  21       12.90       14.17      3.12 o 
  -1  10  21        0.09        1.61      1.67 o 
   0  10  21        0.18       -0.16      2.40 o 
  -6   0  22      152.66      181.23      9.99 o 
  -5   0  22        2.36        3.11      2.36 o 
  -4   0  22        2.04        1.26      1.85 o 
  -3   0  22        4.69        5.89      1.43 o 
  -2   0  22       29.45       28.56      2.29 o 
  -1   0  22       39.67       36.28      2.27 o 
   0   0  22       40.91       42.53      2.19 o 
   1   0  22      174.24      176.51      7.85 o 
   2   0  22        1.14        0.95      1.43 o 
   3   0  22        7.48        5.15      2.08 o 
   4   0  22        3.29        4.26      2.97 o 
  -6   1  22        8.28       15.52      3.97 o 
  -5   1  22        2.63        3.60      1.24 o 
  -4   1  22        0.16        0.94      0.92 o 
  -3   1  22       68.94       76.11      3.01 o 
  -2   1  22       48.78       41.24      1.80 o 
  -1   1  22        4.03        3.42      0.78 o 
   0   1  22        6.49        7.14      0.86 o 
   1   1  22       41.02       42.74      5.43 o 
   2   1  22        4.89        6.22      1.46 o 
   3   1  22        9.12       11.34      1.56 o 
   4   1  22        0.92       -0.10      1.28 o 
  -6   2  22       21.48       27.13      4.79 o 
  -5   2  22        1.61        3.19      1.23 o 
  -4   2  22        2.63        3.24      1.04 o 
  -3   2  22       41.64       41.14      2.20 o 
  -2   2  22       89.21       89.48      2.88 o 
  -1   2  22       11.28        8.19      0.90 o 
   0   2  22      113.69      108.79      2.24 o 
   1   2  22        6.49        7.72      1.38 o 
   2   2  22       11.57        8.81      1.39 o 
   3   2  22        0.27        1.00      0.89 o 
   4   2  22        4.20        3.64      3.65 o 
  -5   3  22        3.74        5.14      1.35 o 
  -4   3  22        1.21        2.59      1.00 o 
  -3   3  22        1.88        1.77      1.02 o 
  -2   3  22        0.69       -0.31      1.25 o 
  -1   3  22        3.84        4.26      0.78 o 
   0   3  22       13.12       13.42      1.34 o 
   1   3  22        4.25        5.71      1.17 o 
   2   3  22        2.28        1.98      1.49 o 
   3   3  22        4.64        6.33      3.89 o 
   4   3  22        3.16        1.12      2.24 o 
  -5   4  22        2.55        5.67      1.32 o 
  -4   4  22       22.22       26.53      2.09 o 
  -3   4  22        5.48        4.23      1.31 o 
  -2   4  22        2.75        4.68      1.76 o 
  -1   4  22       15.03       15.99      1.28 o 
   0   4  22        5.29        5.44      0.75 o 
   1   4  22        6.86        5.60      1.09 o 
   2   4  22        0.74        0.82      1.54 o 
   3   4  22        5.56        5.69      1.83 o 
  -5   5  22        0.14       -0.95      1.30 o 
  -4   5  22       19.87       29.45      2.23 o 
  -3   5  22        0.16        2.17      0.99 o 
  -2   5  22        0.23        1.85      0.81 o 
  -1   5  22       33.08       34.95      2.00 o 
   0   5  22        1.90        1.17      0.75 o 
   1   5  22        9.22        9.40      1.36 o 
   2   5  22        4.40        3.41      1.61 o 
   3   5  22       16.60       13.29      3.71 o 
  -4   6  22       39.16       41.81      2.19 o 
  -3   6  22       12.63       12.03      1.38 o 
  -2   6  22        0.01        1.76      0.85 o 
  -1   6  22        1.37        4.36      1.01 o 
   0   6  22        4.40       10.85      1.95 o 
   1   6  22        2.63        1.49      1.33 o 
   2   6  22       14.76       21.12      2.83 o 
   3   6  22        0.37        3.32      2.67 o 
  -4   7  22        7.04        7.73      1.60 o 
  -3   7  22        2.96        4.77      1.18 o 
  -2   7  22        0.02        1.60      1.56 o 
  -1   7  22        2.34        5.17      1.04 o 
   0   7  22        0.35        0.37      1.16 o 
   1   7  22        0.23        2.30      1.38 o 
   2   7  22        0.62        1.14      1.55 o 
  -3   8  22        1.11        2.94      3.26 o 
  -2   8  22        7.56       14.96      1.39 o 
  -1   8  22        0.30        1.35      1.92 o 
   0   8  22       21.22       23.66      2.73 o 
   1   8  22        5.68        3.84      1.57 o 
   2   8  22       13.16       11.33      3.47 o 
  -2   9  22       11.05       12.75      2.01 o 
  -1   9  22       13.31       11.17      1.65 o 
   0   9  22        2.15        2.52      1.38 o 
   1   9  22       12.93       12.45      2.41 o 
  -5   1  23        0.08        1.28      1.19 o 
  -4   1  23       51.97       57.77      2.42 o 
  -3   1  23       31.12       25.80      1.64 o 
  -2   1  23       63.47       66.35      2.39 o 
  -1   1  23        5.70        5.27      1.11 o 
   0   1  23       15.65       17.16      1.10 o 
   1   1  23        6.91        7.74      1.91 o 
   2   1  23        0.94        1.65      1.29 o 
   3   1  23        0.01       -0.11      0.96 o 
  -5   2  23        0.95        4.65      1.85 o 
  -4   2  23       12.67       13.87      1.66 o 
  -3   2  23        1.60        4.26      1.35 o 
  -2   2  23       49.35       51.28      2.37 o 
  -1   2  23       37.45       36.56      1.73 o 
   0   2  23        0.13        0.62      0.53 o 
   1   2  23       10.71        7.57      1.29 o 
   2   2  23        0.69        2.58      1.02 o 
   3   2  23        1.21        1.68      0.95 o 
  -5   3  23        2.40        4.78      1.33 o 
  -4   3  23        6.21       10.85      1.54 o 
  -3   3  23       26.05       31.52      2.00 o 
  -2   3  23       26.30       22.09      1.64 o 
  -1   3  23        6.73        5.93      0.94 o 
   0   3  23       21.31       20.96      1.65 o 
   1   3  23        9.40        8.42      1.30 o 
   2   3  23        0.96        0.79      1.07 o 
   3   3  23        2.26        2.11      1.74 o 
  -5   4  23        0.09        2.93      1.31 o 
  -4   4  23        7.13       10.82      1.51 o 
  -3   4  23        3.04        1.63      0.97 o 
  -2   4  23        2.14        5.87      1.90 o 
  -1   4  23       30.82       32.39      1.75 o 
   0   4  23        0.78        0.74      0.96 o 
   1   4  23        3.36        7.82      1.36 o 
   2   4  23        1.90        0.65      1.18 o 
   3   4  23        3.85        1.85      1.55 o 
  -5   5  23        4.24        9.42      2.44 o 
  -4   5  23       10.34       13.38      3.11 o 
  -3   5  23        0.17        1.10      1.10 o 
  -2   5  23        8.43        8.18      1.20 o 
  -1   5  23       22.28       28.78      2.08 o 
   0   5  23        4.44        6.45      1.10 o 
   1   5  23        0.36        3.45      1.81 o 
   2   5  23       18.33       20.59      2.75 o 
   3   5  23        3.83        1.21      2.44 o 
  -4   6  23        0.54        1.71      1.95 o 
  -3   6  23        0.88        5.30      1.20 o 
  -2   6  23        3.25        2.66      1.11 o 
  -1   6  23        7.10        8.56      1.25 o 
   0   6  23        8.71       12.32      1.25 o 
   1   6  23       52.90       53.15      4.05 o 
   2   6  23        3.23        2.19      2.00 o 
  -4   7  23        0.64        2.64      1.62 o 
  -3   7  23        5.39       10.05      1.36 o 
  -2   7  23        3.29        6.00      1.07 o 
  -1   7  23       26.48       29.18      2.51 o 
   0   7  23       25.57       29.68      2.14 o 
   1   7  23        0.08       -0.23      1.25 o 
   2   7  23       25.47       36.57      5.33 o 
  -3   8  23        2.37        4.30      1.63 o 
  -2   8  23        7.16       12.22      1.54 o 
  -1   8  23       11.69       15.85      1.84 o 
   0   8  23        2.30        3.57      1.63 o 
   1   8  23       12.52       15.22      2.49 o 
  -1   9  23        1.11        0.30      2.53 o 
   0   9  23        1.30        5.69      2.32 o 
  -5   0  24       41.71       57.78      4.11 o 
  -4   0  24       14.35       11.92      1.91 o 
  -3   0  24       38.76       37.12      2.74 o 
  -2   0  24        0.19       -0.22      1.70 o 
  -1   0  24       27.09       24.36      2.29 o 
   0   0  24       73.76       71.02      6.59 o 
   1   0  24       79.00       78.56      5.40 o 
   2   0  24       45.59       47.01      5.19 o 
   3   0  24       26.01       27.07      4.34 o 
  -5   1  24       12.02       14.56      1.80 o 
  -4   1  24        2.81        3.64      1.04 o 
  -3   1  24       13.53       13.32      1.31 o 
  -2   1  24       39.92       45.00      2.18 o 
  -1   1  24        1.86        1.90      0.80 o 
   0   1  24        0.75        1.16      0.52 o 
   1   1  24       17.34       17.80      2.12 o 
   2   1  24       43.34       44.36      2.72 o 
   3   1  24        0.91        2.10      1.34 o 
  -5   2  24       53.06       62.20      3.96 o 
  -4   2  24       11.96       12.38      1.62 o 
  -3   2  24        4.25        4.27      0.99 o 
  -2   2  24        7.07        7.58      1.27 o 
  -1   2  24        2.97        2.80      0.94 o 
   0   2  24        3.67        2.91      1.02 o 
   1   2  24       59.80       58.59      2.80 o 
   2   2  24        8.29       10.90      2.15 o 
   3   2  24        2.26        3.77      1.20 o 
  -5   3  24        3.12        5.32      1.62 o 
  -4   3  24        2.68        5.30      1.45 o 
  -3   3  24       33.82       38.57      2.18 o 
  -2   3  24        0.60        2.38      0.76 o 
  -1   3  24        5.97        5.83      1.00 o 
   0   3  24       17.08       17.45      1.33 o 
   1   3  24        8.00       10.81      1.68 o 
   2   3  24        0.03        2.49      1.57 o 
   3   3  24        4.26        4.26      1.82 o 
  -4   4  24        2.74        7.83      1.47 o 
  -3   4  24        3.12        2.00      1.00 o 
  -2   4  24        0.00        2.33      0.86 o 
  -1   4  24        0.49        0.81      0.94 o 
   0   4  24        7.17        7.33      1.26 o 
   1   4  24        4.34        6.46      1.65 o 
   2   4  24        0.93        1.09      1.38 o 
   3   4  24        6.43        6.24      2.93 o 
  -4   5  24        8.25       14.08      1.70 o 
  -3   5  24       24.43       28.65      1.95 o 
  -2   5  24        5.14        6.73      1.44 o 
  -1   5  24       50.47       53.92      2.47 o 
   0   5  24        0.04        1.03      0.71 o 
   1   5  24        5.30        1.51      1.69 o 
   2   5  24       11.64       15.95      3.75 o 
  -4   6  24       12.29       17.78      3.41 o 
  -3   6  24        3.19        4.80      1.21 o 
  -2   6  24       12.15       17.01      3.94 o 
  -1   6  24        0.95        1.26      1.44 o 
   0   6  24        1.01        2.34      0.97 o 
   1   6  24        0.08        1.91      1.38 o 
   2   6  24        1.71        1.57      2.50 o 
  -3   7  24       46.81       57.28      2.50 o 
  -2   7  24        6.87        8.65      1.73 o 
  -1   7  24        0.04        1.43      1.01 o 
   0   7  24        0.02        1.11      0.95 o 
   1   7  24        0.62        1.16      1.51 o 
  -2   8  24        0.94        3.12      1.66 o 
  -1   8  24       17.03       19.56      2.16 o 
   0   8  24        1.13        1.53      1.54 o 
  -5   1  25        0.44       -0.76      2.27 o 
  -4   1  25        8.35        9.13      1.36 o 
  -3   1  25       28.08       35.61      2.20 o 
  -2   1  25        4.65        7.73      1.38 o 
  -1   1  25        0.56        0.99      0.75 o 
   0   1  25        0.79        0.46      0.72 o 
   1   1  25        0.02        1.79      0.86 o 
   2   1  25        1.02        1.84      1.02 o 
   3   1  25        0.47        2.68      1.12 o 
  -4   2  25       10.98        7.24      2.30 o 
  -3   2  25        0.01        1.41      1.07 o 
  -2   2  25        1.45        0.90      1.03 o 
  -1   2  25        1.06        1.68      0.80 o 
   0   2  25       29.41       27.90      1.53 o 
   1   2  25        4.49        3.91      1.17 o 
   2   2  25       26.26       28.28      2.43 o 
  -4   3  25        1.33        2.15      1.23 o 
  -3   3  25       35.37       39.28      2.72 o 
  -2   3  25        6.39        3.58      1.23 o 
  -1   3  25        1.19        2.93      1.16 o 
   0   3  25        0.67        0.93      0.66 o 
   1   3  25        4.54        5.28      1.20 o 
   2   3  25        0.16        2.84      1.54 o 
  -4   4  25        0.84        2.84      1.24 o 
  -3   4  25        8.23        9.16      1.35 o 
  -2   4  25        0.01        2.19      0.96 o 
  -1   4  25       31.10       29.30      1.82 o 
   0   4  25        1.54        3.21      1.32 o 
   1   4  25        0.02        0.58      2.06 o 
   2   4  25       14.28       18.77      2.71 o 
  -4   5  25        7.33        7.52      2.70 o 
  -3   5  25        5.30        4.73      1.40 o 
  -2   5  25        1.01        5.42      1.05 o 
  -1   5  25        0.26        1.17      1.29 o 
   0   5  25        6.25        6.03      1.65 o 
   1   5  25        5.27        5.00      1.73 o 
   2   5  25        1.16       -2.19      2.19 o 
  -3   6  25        1.68        5.29      1.28 o 
  -2   6  25        4.49        3.63      2.44 o 
  -1   6  25        1.04        3.01      1.57 o 
   0   6  25        1.04        1.83      1.60 o 
   1   6  25        6.16        8.58      2.76 o 
  -2   7  25        0.20        3.42      1.01 o 
  -1   7  25        0.20        0.00      1.06 o 
   0   7  25        6.23        6.74      1.42 o 
  -4   0  26       23.68       22.26      5.94 o 
  -3   0  26      131.15      124.03      5.16 o 
  -2   0  26       16.55       14.80      2.89 o 
  -1   0  26        0.49        1.88      1.14 o 
   0   0  26       19.11       15.18      3.02 o 
   1   0  26       22.91       26.47      3.96 o 
   2   0  26       33.62       34.46      4.64 o 
  -4   1  26       22.29       29.91      2.33 o 
  -3   1  26        1.56        3.63      1.43 o 
  -2   1  26        0.59        0.72      0.78 o 
  -1   1  26        0.52        0.44      1.05 o 
   0   1  26        2.50        3.22      1.02 o 
   1   1  26        2.68        3.61      1.26 o 
   2   1  26       20.61       16.69      2.02 o 
  -4   2  26        0.72        1.60      1.58 o 
  -3   2  26        2.50        2.82      0.94 o 
  -2   2  26        0.33        1.17      0.74 o 
  -1   2  26        0.01        0.89      0.79 o 
   0   2  26        1.28        2.63      0.92 o 
   1   2  26       11.53       13.43      1.76 o 
   2   2  26       10.92       11.27      2.55 o 
  -4   3  26       18.09       15.19      2.17 o 
  -3   3  26        0.04        0.32      1.16 o 
  -2   3  26       10.38       10.63      1.20 o 
  -1   3  26        2.66        3.09      1.17 o 
   0   3  26       10.19       10.32      1.54 o 
   1   3  26        3.31        5.40      2.14 o 
   2   3  26        0.24        3.69      1.38 o 
  -3   4  26        4.22        3.93      1.71 o 
  -2   4  26        8.23        7.51      1.42 o 
  -1   4  26        0.06        1.56      0.78 o 
   0   4  26        2.74        5.11      2.25 o 
   1   4  26        8.83       16.29      2.16 o 
  -3   5  26       25.55       25.50      2.24 o 
  -2   5  26        1.59        3.09      0.87 o 
  -1   5  26       14.11       18.00      1.53 o 
   0   5  26        6.16        5.16      2.19 o 
   1   5  26        0.37        2.90      2.50 o 
  -2   6  26        1.38        6.07      1.92 o 
  -1   6  26        4.38        9.38      2.27 o 
   0   6  26       10.08       11.83      3.07 o 
  -3   1  27        0.44        2.86      1.19 o 
  -2   1  27       11.83       15.09      1.39 o 
  -1   1  27        5.13        5.22      1.01 o 
   0   1  27        0.06        1.13      1.05 o 
   1   1  27        4.96        6.48      1.34 o 
  -3   2  27        9.31        5.29      2.58 o 
  -2   2  27        0.01        1.74      0.85 o 
  -1   2  27       17.66       18.02      1.50 o 
   0   2  27        0.05        1.96      2.11 o 
   1   2  27        7.99        9.69      1.56 o 
  -3   3  27        2.30        3.61      1.65 o 
  -2   3  27        9.25       10.77      1.23 o 
  -1   3  27        0.28        1.86      1.58 o 
   0   3  27        6.69        9.41      1.77 o 
   1   3  27        7.79       13.46      2.10 o 
  -3   4  27        6.79        5.78      1.44 o 
  -2   4  27        1.79        1.10      1.17 o 
  -1   4  27        0.04        0.57      1.46 o 
   0   4  27        2.94        6.13      2.99 o 
   1   4  27        6.62       11.92      7.61 o 
  -2   5  27        0.04        2.73      1.17 o 
  -1   5  27        4.15        7.32      1.76 o 
  -3   0  28        0.46       -2.64      2.64 o 
  -2   0  28       16.36       13.01      3.32 o 
  -1   0  28       21.94       26.71      2.47 o 
   0   0  28        0.35        2.85      1.32 o 
   1   0  28        4.46        8.43      2.95 o 
  -3   1  28       21.28       22.05      3.38 o 
  -2   1  28        3.46        4.67      1.22 o 
  -1   1  28        0.12        1.11      0.82 o 
   0   1  28        0.08        4.84      1.47 o 
   1   1  28        2.56        6.47      1.70 o 
  -2   2  28       12.92       13.16      1.34 o 
  -1   2  28        0.36        1.24      0.91 o 
   0   2  28        6.83        9.43      2.23 o 
  -2   3  28        0.64        1.03      0.99 o 
  -1   3  28        3.59        3.97      1.81 o 
   0   3  28        3.03       10.14      2.09 o 
  -1   4  28       14.27       18.82      1.60 o 
                                                 
